# Supplementary material for: Integrating Venom Peptide Libraries Into a Phylogenetic and Broader Biological Framework
Source: Front Mol Biosci. 2022 Feb 21;9:784419. doi: 10.3389/fmolb.2022.784419 (PMC8899473; doi:10.3389/fmolb.2022.784419)
Supplement: Supplementary file 2 [file DataSheet3.xlsx]

## Sheet: sp.df
Uniprot ID	description
B0BLS0	sp_B0BLS0_OST4_RAT_Dolichyl-diphosphooligosaccharide--protein_glycosyltransferase_subunit_4
O18373	sp_O18373_SPS1_DROME_Selenide,_water_dikinase
O46160	sp_O46160_RL14_LUMRU_60S_ribosomal_protein_L14
O57592	sp_O57592_RL7A_TAKRU_60S_ribosomal_protein_L7a
O77302	sp_O77302_RS10_LUMRU_40S_ribosomal_protein_S10
O96647	sp_O96647_RL10_BOMMA_60S_ribosomal_protein_L10
P08570	sp_P08570_RLA1_DROME_60S_acidic_ribosomal_protein_P1
P11833	sp_P11833_TBB_PARLI_Tubulin_beta_chain
P14866	sp_P14866_HNRPL_HUMAN_Heterogeneous_nuclear_ribonucleoprotein_L
P18101	sp_P18101_RL40_DROME_Ubiquitin-60S_ribosomal_protein_L40
P23403	sp_P23403_RS20_XENLA_40S_ribosomal_protein_S20
P27080	sp_P27080_ADT_CHLRE_ADP,ATP_carrier_protein
P27085	sp_P27085_RS26_OCTVU_40S_ribosomal_protein_S26
P27659	sp_P27659_RL3_MOUSE_60S_ribosomal_protein_L3
P30151	sp_P30151_EF1B_XENLA_Elongation_factor_1-beta
P36241	sp_P36241_RL19_DROME_60S_ribosomal_protein_L19
P41824	sp_P41824_YBOXH_APLCA_Y-box_factor_homolog
P42577	sp_P42577_FRIS_LYMST_Soma_ferritin
P42678	sp_P42678_SUI1_ANOGA_Protein_translation_factor_SUI1_homolog
P46782	sp_P46782_RS5_HUMAN_40S_ribosomal_protein_S5
P48159	sp_P48159_RL23_DROME_60S_ribosomal_protein_L23
P49165	sp_P49165_RL4_URECA_60S_ribosomal_protein_L4
P49395	sp_P49395_RS3A_APLCA_40S_ribosomal_protein_S3a
P50882	sp_P50882_RL9_DROME_60S_ribosomal_protein_L9
P60897	sp_P60897_DSS1_MOUSE_26S_proteasome_complex_subunit_DSS1
P62752	sp_P62752_RL23A_RAT_60S_ribosomal_protein_L23a
P79781	sp_P79781_RS27A_CHICK_Ubiquitin-40S_ribosomal_protein_S27a
Q02543	sp_Q02543_RL18A_HUMAN_60S_ribosomal_protein_L18a
Q05974	sp_Q05974_RAB1A_LYMST_Ras-related_protein_Rab-1A
Q16956	sp_Q16956_GRP78_APLCA_78_kDa_glucose-regulated_protein
Q1HPL8	sp_Q1HPL8_NDUBA_BOMMO_NADH_dehydrogenase_[ubiquinone]_1_beta_subcomplex_subunit_10
Q1HQF8	sp_Q1HQF8_KTAP2_AEDAE_Protein_KRTCAP2_homolog
Q24251	sp_Q24251_ATP5H_DROME_ATP_synthase_subunit_d,_mitochondrial
Q24407	sp_Q24407_ATP5J_DROME_ATP_synthase-coupling_factor_6,_mitochondrial
Q3SZ71	sp_Q3SZ71_MPPB_BOVIN_Mitochondrial-processing_peptidase_subunit_beta
Q4PM12	sp_Q4PM12_RL36_IXOSC_60S_ribosomal_protein_L36
Q4SUE2	sp_Q4SUE2_TMA7_TETNG_Translation_machinery-associated_protein_7
Q56K03	sp_Q56K03_RL27A_BOVIN_60S_ribosomal_protein_L27a
Q5RB31	sp_Q5RB31_SC61B_PONAB_Protein_transport_protein_Sec61_subunit_beta
Q640A2	sp_Q640A2_HNRDL_XENTR_Heterogeneous_nuclear_ribonucleoprotein_D-like
Q66KU2	sp_Q66KU2_SC61G_XENLA_Protein_transport_protein_Sec61_subunit_gamma
Q6P823	sp_Q6P823_H33_XENTR_Histone_H3.3
Q6PBF0	sp_Q6PBF0_RL8_XENTR_60S_ribosomal_protein_L8
Q6TAW2	sp_Q6TAW2_SERP2_MOUSE_Stress-associated_endoplasmic_reticulum_protein_2
Q6XIM8	sp_Q6XIM8_RS15A_DROYA_40S_ribosomal_protein_S15a
Q8HXB8	sp_Q8HXB8_RL29_MACFA_60S_ribosomal_protein_L29
Q8ISN9	sp_Q8ISN9_RS25_BRABE_40S_ribosomal_protein_S25
Q8ITC3	sp_Q8ITC3_RS19_ARGIR_40S_ribosomal_protein_S19
Q8JG64	sp_Q8JG64_PDIA3_CHICK_Protein_disulfide-isomerase_A3
Q8TGM7	sp_Q8TGM7_ART2_YEAST_Putative_uncharacterized_protein_ART2
Q8VEM8	sp_Q8VEM8_MPCP_MOUSE_Phosphate_carrier_protein,_mitochondrial
Q90YP3	sp_Q90YP3_RS28_ICTPU_40S_ribosomal_protein_S28
Q90YS3	sp_Q90YS3_RS2_ICTPU_40S_ribosomal_protein_S2
Q90Z10	sp_Q90Z10_RL13_DANRE_60S_ribosomal_protein_L13
Q94514	sp_Q94514_COX5A_DROME_Cytochrome_c_oxidase_subunit_5A,_mitochondrial
Q94516	sp_Q94516_AT5F1_DROME_ATP_synthase_subunit_b,_mitochondrial
Q95WA0	sp_Q95WA0_RL26_LITLI_60S_ribosomal_protein_L26
Q962S4	sp_Q962S4_RL39_SPOFR_60S_ribosomal_protein_L39
Q964E0	sp_Q964E0_ACTC_BIOTE_Actin,_cytoplasmic
Q98TR7	sp_Q98TR7_RS16_HETFO_40S_ribosomal_protein_S16
Q99595	sp_Q99595_TI17A_HUMAN_Mitochondrial_import_inner_membrane_translocase_subunit_Tim17-A
Q9BMX5	sp_Q9BMX5_RS6_APLCA_40S_ribosomal_protein_S6
Q9D3D9	sp_Q9D3D9_ATPD_MOUSE_ATP_synthase_subunit_delta,_mitochondrial
Q9IA76	sp_Q9IA76_RL31_PAROL_60S_ribosomal_protein_L31
Q9N1Q0	sp_Q9N1Q0_RSMB_MACEU_Small_nuclear_ribonucleoprotein-associated_protein_B'
Q9UDW1	sp_Q9UDW1_QCR9_HUMAN_Cytochrome_b-c1_complex_subunit_9
