# Supplementary material for: Integrating Venom Peptide Libraries Into a Phylogenetic and Broader Biological Framework
Source: Front Mol Biosci. 2022 Feb 21;9:784419. doi: 10.3389/fmolb.2022.784419 (PMC8899473; doi:10.3389/fmolb.2022.784419)
Supplement: Supplementary file 5 [file DataSheet1.FASTA]

>Polystira_albida
caccgagaagttaagtcata-tttag-atggtaaaaagacagttagacttaaaata----
tttaa-tgttt--cttaaccatttataaagaagtaaaatttacatataaa-tgtgtaatt
taata-ataacta-t-aagttgaatctgtgaaggtctagagggaaactgggattagatac
cccattattcttggttgtaaattaaa--ttaaatttaccggagtactatgaatattataa
aatttaaaactcaaaggacttggcggtgttttagaccactcaggggaacctgtctcgtaa
tcgataatccacgttacacctaacctttttttgttttcagcctgtataccgttgtcgtca
ggtaacttttaagaaatcggaagttagc----taaaaat--agtaaatttaaacgtcaaa
tcaaggtgcagctaacaaaaaggcgaagatgggttacaatta--ctaaattgtaatt-at
gaaa-aatcatatgaa-ctaatgatt-aagaaggaggacttgaaagtaaattagattata
aagataatttgaataaggctctgaaatgcgccagaattttaatggtcgaacagaccaacc
cttaaagacttctgcatctttaggatattctggtccaacatcgaggtcacaaaccctctt
ttcgataggaactctcaaagaggataatgctgttatccctacggtaactaatttcttt-a
atc-aaaaa-ttttggatcaa-tacccgtatgttatc--acatt----tataaaggaagc
tatttttgttccttagtcgccccaaccaaaat-tttt-aatagc-taatttttt---atc
--tttg-tattaatatt---gca-tattccattaatttttttaaagctcgatagggtctt
cttgtcttttaatttaattggggcttcttcaccccaaaataaagttctattaaattataa
agagacagctatattcttgtcaaaccattcataccagccttcaattataaggcaaatgat
tatgctacctttgcacggtcagagtaccgcggccgtt-gaaataatttcactgggcaggt
ccgactccttattta---tc-tat-taacaaaacattatatatcttatttggtatgtgat
ctggtttagtaggtactgctttaagtttacttattcgggcagaattaggacaacctggag
cattacttggtgacgatcagctttataatgttattgtaacagctcatgctttcgttatga
ttttctttttggttataccgataatgattggtgggtttggaaactggctggttcctttaa
tgttaggggctcccgatatagcgtttcctcgattaaataatatgagcttctgactcttac
cccctgccctattgttgctactatcatcagctgcggtagaaagaggtgttggaaccggat
gaacagtgtatcctcctctagctggaaacctggctcacgccggtggttcagtggatttgg
ctattttttctttacatttagctggggcatcttctattttaggagcggtaaattttatta
ccactattattaatatacgatgaaaggggatacaatttgagcgcctttctttatttgttt
gatcagtgaaaattacagctattttacttttgttatccttaccagtgcttgcaggagcta
ttacgatgcttttaactgatcgaaatctgaatacagccttttttgatcctgcaggaggtg
gggatccaattctatatcaacatttattttggttttttggtcacc
>Polystira_picta
caccgagaagttaagtcata-tttaa-atggtaaaaagacagttagacttaaaata----
cttaattgttt--tctgaccgtttataaaaaagtaaaatttatatataaa-cgtgtaatc
tagta-ataactg-t-gagttgaacctgtgaaggcctggagggaaactgggattagatac
cccattattcttggttataaattgaa--ttaaatttaccagagtactatgaatattataa
aatttaaaactcaaaggacttggcggtgttttagaccactcaggggaacctgtctcgtaa
tcgataatccacgttacacctaacctttttttgctttcagcttgtataccgttgtcgtca
ggtaacttttaagaaaccagaagttagc----tagaaac--agtgaatttaaacgtcaaa
tcaaggtgcagctaacaaaaaggcgaggatgggttacaatta--ctaagttgtaatt-at
gaaa-aatcatatgaa-ttagtgatt-aagaaggaggacttgaaagtaaattagattata
aagataatttgaataaggctctgaaatgcgccagaattttaatggtcgaacagaccaacc
cttaaggacttctgcatctttaggatattctggtccaacaccgaggtcacaaaccccctt
ttcgataagaactctcaaagaggataatgctgttatccctacggtaactaatttcttt-a
atc-aaaaa-tcttggatcaa-tacttgtatgttata--acat-----ataaaaggaagc
tacttttgttccttagtcgccccaaccaaaat-attt-aatagc-taatttttt---aac
--tctcatattaatat-----ta-tattccatcaatttttttaaagctcgatagggtctt
cttgtcttttaattcaattggagcttcttcactccaaaataaagttctatcaaattatga
agagacagctatactcttgtcaaaccattcataccagccttcaattataaggcaaatgat
tatgctacctttgcacggtcagagtaccgcggccgtt-gaaa-aaattcactgggcaggt
ccgactccttattta---tg-tat-ctgcaaaacattgtatatcttatttggtatgtgat
ctggattagtgggtactgctttgagtttacttattcgagctgaattaggacagcctggag
cactacttggtgatgatcaactttataatgttattgtaacagctcatgctttcgttataa
ttttctttttggttataccaataatgattggtgggtttggaaactgattggttcctttaa
tactaggagctcctgatatagcatttcctcggttaaacaatataagtttctgacttttgc
ctcctgctttattacttttattatcgtcagctgcagtagaaagaggtgttggaactggat
gaacagtatatcctcccttagctggaaacctggctcacgccggtggttcagtagatcttg
ctattttttctttacacttagctggtgcatcttctattttaggggcggtgaattttatta
ctactatcattaatatacgatgaaaagggatacaatttgagcgtctttctttatttgttt
ggtcagtaaagattacagctattttacttttattatctttaccggtacttgctggagcta
ttacgatgcttttaactgatcgaaatcttaatacagcgttttttgatcctgcaggaggtg
gagatccaattctatatcaacatttgttctgattctttggtcacc
>Gemmula_hindsiana
caccaaggaattaagtcata-tccaa-atggtaaaaagacagttaaactttaagaa----
tctta-agctt--tttgaccatttatagaaaagtaaaatttatatataaa-tgtgtaatc
taata-atagcta--taagttgaatctgtgacagcctggagggaaactgggattagatac
cccattattcctggttataaaataaa--ttaaatttaccagagtactatgaatataacaa
aatttaaaactcaaaggacttggcggtgttttagaccacttaggggaacctgtctcataa
tcgacaatccacgttagacctaacctttttttgctttcagcttgtataccgttgtcgtca
ggtaactttttagaatttaggagttagc----taaaaat--agtaaatttaaacgtcaaa
tcaaggtgcagccaacaaaaaggtgaggatgggttacaatta--tttaattataatt-ac
ggaa-tattataagaa-ttagataat-atgaaggaggacttaaaagtaaattaaattata
taaataatttgaattaggctctaaaatgtg-cagaattttaatagtcgaacagactaacc
cttaaagacttctgcatctttaggatattctggtccaacatcgaggtcacaaaccttttt
ttcgataagagctctcaaaaaagataatgctgttatccctacggtaactaatttcttt-a
atc-aaaaa-ttctggatcaa-tactagtatagtctatattat-----tttaaaggaagc
tttttgtgttcctcagtcgccccaaccaaaat-tttt-aatagt-tgatttttt---aaa
--ttac-tattaat-------tatatatccattaagttatttaaagctcgatagggtctt
cttgtcttttaatttcattaaggcttcttcaccttaagataaaattctataaaattataa
agagacagttatattcttgtcaaaccattcatactagccttcaattataaggcaaatgat
tatgctacctttgcacggtcagagtaccgcggccgtt-aaaa-aaattcactgggcaggt
ccgactccttattta------ttt-ttatacaacattatatatcttatttggtatgtgat
ctggattagtgggaactgctttaaggcttcttattcgggcagaattaggacaacctgggg
cattacttggtgatgatcaactatataatgttattgttacagcccatgcttttgttataa
tttttttcttagttataccaatgataattggtggatttggtaactgattggttccattaa
tattaggagctccagatatagcatttcctcgattaaataatataagtttttgacttttac
ctcctgctttattactattattatcatcagctgcagtagaaagaggcgtggggacaggat
gaactgtttatcctccgctagctagaaatttagctcacgccggtggttcagtagacttgg
ctattttttctttacatttagctggggcatcttctattttaggagcagtaaattttatta
ctactattattaatatacgatgaaagggtatacaatttgaacgacttcctttatttgtat
gatcagtaaaaattactgctgtcttgcttcttttatctttaccagttcttgctggggcta
ttactatacttttaactgatcgaaatttaaatacagcattttttgatccggcaggaggtg
gagatccaattttatatcaac------------------------
>Unedogemmula_unedo
caccaagaaattaagtcata-tttag-atggtaaaaagacagttagacattagata----
tttaa-agctt--tttgaccttttatatagaagtaaaatttatgtataaa-tgcgtaatt
taaca-atagcta-taaagttgaatctgtgacagcctggagggaaactgggattagatac
cccattattcctggttataaataaa---taaaatttaccagagtactatgaatactataa
aatttaaaactcaaaggacttggcggtgttttagaccatttaggggaacctgtcttataa
tcgataatccacgttacacctaacctttctttgctttcagtttgtatatcgttgtcgtca
ggtaactttttagaaattagaagttagc----taaaaat--agtaaatttaaacgtcaaa
tcaaggtgcagctaatagagaggtaaagatgggttacaatta-ttttaattataata-ac
ggaa-aatcatgtgaacttaatgata-aagaaggaggacttaaaagtaaattagattata
taaataacttgaataaggctctgaaatgtg-cagaattttaatggtcgaacagaccaacc
cttaaagacttctgcatctttaggatattctggtccaacatcgaggtcacaaaccttctt
ttcgataagaactctcaaaaaagataatgctgttatccctacggtaactaatttcttt-a
atc-aaaaa-ttttggatcaa-tacctgtatgtgtat--tatt-----gttaaaggaagc
tttatttgttcctcagtcgccccaaccaaagt-attc-aatagc-tgatttttt---aaa
--ctac-tattaat-------tt-atttctataaatttctctaaagctcgatagggtctt
cttgtcttttaatttaattaaggcttcttcaccttaaaataaagttctataaaattataa
agagacagttatattcttgtcaaaccattcatactagccttcaattataaggcaaatgat
tatgctacctttgcacggtcagagtaccgcggccgtt--aaa-aatttcaccgggcaggt
ccgactccctatttt---gt-tta-ttacag-----------------------------
------------------------------------------------------------
------------------------------------------------------------
------------------------------------------------------------
------------------------------------------------------------
------------------------------------------------------------
------------------------------------------------------------
------------------------------------------------------------
------------------------------------------------------------
------------------------------------------------------------
------------------------------------------------------------
---------------------------------------------
>Unedogemmula_bisaya
caccaagaaattaagtcata-tttaa-atggtaaaaagacagttagacattaaata----
tccaa-agctt--tttgaccttttatatagaagtaaaatttagatataaa-tgtgtaatt
taaca-atagcta-taaagttgaatctgtgacaacctggagggaaactgggattagatac
cccattattcctggttataaataaa---taaaatttaccagagtactatgaatactataa
aatttaaaactcaaaggacttggcggtgttttagaccatttaggggaacctgtcttataa
tcgataatccacgttacacctaacctttctttgctttcagtttgtatatcgttgtcgtca
ggtaactttttagaaattagaagttagc----taaaaat--agtaaatttaaacgtcaaa
tcaaggtgcagctaatagagaggtaaagatgggttacaatta-ttttaatcataata-ac
ggaa-aatcatgcgaacttaatgata-aagaaggaggacttaaaagtaaattagattata
taaataacttgaataaggctctgaaatgtgccagaattttaatggtcgaacagaccaacc
cttaaagacttctgcatctttaggatattctggtccaacatcgaggtcacaaaccttttt
ttcgataagaactctcaaaaaagataatgctgttatccctacggtaactaatttcttt-a
atc-aaaaa-ttttggatcaa-tacttgtatgtgtat--tatt-----attaaaggaagt
tttatttgttcctcagtcgccccaaccaaagt-attc-aatagc-caatttttt---aaa
--ccac-tattaat-------ta-atctctataaatttctctaaagctcgatagggtctt
cttgtcttttaatttaattaaggcttcttcaccttaaaataaagttctataaaattataa
agagacagttatattcttgtcaaaccattcatactagccttcaattataaggcaaatgat
tatgctacctttgcacggtcagagtaccgcggccgtt--aaa-aatctcaccgggcaggt
ccgactccctatttt---gt-tta-ttacaggacattgtatattttatttggtatatgat
ccggtttggttgggactgctttgagtcttcttattcgagctgaactaggacagcccgggg
cattgcttggtgacgatcaattatataatgttattgtaacagctcatgcctttgtcataa
ttttttttctagttatgccaataataattggtggatttggtaattgattggttcctctta
tactaggagctcctgatatagcgttccctcgactaaataatataagtttttggctattac
ctccttcattactattactactatcgtcagctgcggtagaaagaggggcaggtactgggt
gaacggtttatcctcctctggcaggaaacctggctcacgccggtggttctgtagatttag
ctattttttctttacatttagccggggcttcttctattttaggagcagttaactttatta
ctactattatcaatatacgatgaaaagggatacaatttgagcgtctttctttatttgtat
gatcagtaaaaattactgctattttacttcttttatccttaccagtgcttgcaggagcta
ttacaatgcttttaactgaccgaaatctgaatacagctttttttgatcctgctggaggtg
gagatccaattttataccaacatttgttttggttttttggtcacc
>Unedogemmula_indica
caccaagaaattaagtcata-cttaa-atggtaaaaagacagttagacattaaata----
ctcaa-agctt--tttgactttttatatagaagtaaaatttatatataaa-tgtgtaatt
taaca-atagcta-taaagttgaatctgtgacagcctggagggaaactgggattagatac
cccactattcctggttataaataaa---taaaatttaccagagtactatgaatactataa
aatttaaaactcaaaggacttggcggtgttttagaccatttaggggaacctgtcttataa
tcgataatccacgttacacctaacctttctttgctttcagtttgtatatcgttgtcgtca
ggtaactttttagaaattagaagttagc----tagaaac--agtaaatttaaacgtcaaa
tcaaggtgcagctaatagagaggtaaagatgggttacaatta-ttttaatcataata-ac
ggaa-aatcatgtgaacttagtgata-aagaaggaggacttaaaagtaaattaaattata
taaataacttgaataaggctctgaaatgtgccagaattttaatggtcgaacagaccaacc
cttaaagacttctgcatctttaggatattctggtccaacatcgaggtcacaaaccttttt
ttcgataagagctctcaaaaaagataatgctgttatccctacggtaactaatttcttt-a
atc-aaaaa-ttttggatcaa-tacttgtatgtctat--tatt-----attaaaggaagc
tttatttgttcctcagtcgccccaaccaaagt-attc-aatagc-taatctttt---aaa
--ctac-tattaac-------ta-atctctataaatttctctaaagctcgatagggtctt
cttgtcttttaatttaattaaggcttcttcaccttaaaataaagttctataaaattataa
agagacagttatattcttgtcaaaccattcatactagccttcaattataaggcaaatgat
tatgctacctttgcacggtcagagtaccgcggccgtt--aaa-aatttcaccgggcaggt
ccgactccctatttt---gt-tta-ttacaaaacattgtatattttatttggtatatgat
ccggtttggttgggactgctttgagtcttcttattcgagctgaactagggcaacctgggg
cattgcttggtgatgatcagttatataatgttattgtaacagcccatgcctttgtcataa
ttttttttctagttatgccaataataattggtggatttggtaattgattggttccactta
tattaggagctcctgatatagcgttccctcgactaaataatataagtttttgattattac
ctccttcattattgctattactatcgtcagctgcggtggaaagaggggcaggtactggat
gaacggtctatcctcctttagcaggaaacctggctcacgccggtggttctgtagatttag
ctattttttctttacatttagctggggcttcttctattttaggagcagttaattttatta
ctaccattattaacatacgatgaaaaggaatacaatttgagcgtctttctttatttgtat
gatcagtaaaaattactgctattttacttcttctatctctaccagtgcttgcaggagcta
ttacgatgcttttaactgatcgaaatctgaatacagctttttttgaccctgctgggggtg
gagatccaattttataccaacatttgttttgattctttggtcacc
>Unedogemmula_tayabasensis
caccaagaaattaagtcata-tttaa-atggtaaaaagacagttagacattagata----
tttaa-agctt--tttgaccttttatatagaagtaaaatttatatataaa-tgtgtaatt
taaca-atagttg-taaagttgaatctgtgacagcctggagggaaactgggattagatac
cccattattcctggttataaataaa---taaagtttaccggagtactatgaataccacaa
aatttaaaactcaaaggacttggcggtgttttagaccatttaggggaacctgtcttataa
tcgataatccacgtcatacctaacctttttttgctttcagcttgtatatcgttgtcgtca
ggtaactttttagaaattagaagttagc----taaaaat--agtaaatttaaacgtcaaa
tcaaggtgcagctaataaaaaggtaaagatgggttacaatta-ttttaattataata-ac
ggaa-aatcatgtgaacttagtgata-gagaaggaggacttaaaagtaaattagattata
taaataacttgaataaggctctgaaatgtgccagaattttaatggtcgaacagaccaacc
cttaaagacttctgcatctttgggatattctggtccaacatcgaggtcacaaaccttttt
ttcgataagaactctcaaaaaagataatgctgttatccctacggtaactaatttcttt-a
atc-aaaaa-ttctggatcaa-tacttgtgtgtgcac--tatt-----gttaaaggaagc
tttatttgttcctcagtcgccccaaccaaagt-attt-aatagc-caatttttt---aaa
--tcacttattaat-------ta-atctctataaatttctctaaagctcgatagggtctt
cttgtcttttaatttaattaaggcttcttcaccttaaaataaagttctataaaattataa
agagacagttatattcttgtcaaaccattcatactagccttcaattataaggcaaatgat
tatgctacctttgcacggtcagagtaccgcggccgtt--aaa-aatttcactgggcaggt
ccgactccctatttt---gt-tta-ttacaggacattatatattttatttggtatatgat
ctggtttggttgggactgctttgagtcttcttattcgagctgaattaggacagcctgggg
cattgcttggtgacgatcaactatacaatgttattgtaacagcccatgcctttgtcataa
ttttttttctagttataccaataataattggtggatttggcaattgattggttcccctca
tactaggggctcctgatatagcgtttccccgactaaataacataagtttctggctgctac
ctccttcactattactattattatcgtccgctgcggtggaaagaggggcaggtaccggat
gaacggtctatcctcctttagcaggaaatttggctcacgccggtggttctgtagatttag
ctattttttctttacatttagctggggcttcttctattttaggggcagttaattttatta
ctactattatcaatatacgatgaaaagggatacaatttgaacgtctttctttatttgtat
ggtcagtaaaaattactgctattttacttcttttatctttaccagtgcttgcaggagcta
ttacaatacttctaactgatcgaaatctgaatacagctttttttgatcctgccggaggtg
gggatccaattttataccagcatttattttggttctttggtcacc
>Unedogemmula_panglaoensis
caccaagaaattaagtcata-tttaa-atggtaaaaagacagttagacattgaata----
ttcaa-agctt--tttgactttttataaagaagtaaaatttatatataaa-tgcataatt
taaca-atagctg-taaagttgaatctgtgacagcccggagggaaactgggattagatac
cccattattcctggctataaataaat--taaaatttaccagagtactatgaatgttacaa
aatttaaaactcaaaggacttggcggtgttttagaccacttaggggaacctgtcttgtaa
tcgataatccacgttatacctaacctttctttgctttcagtttgtatatcgttgtcgtca
ggtaactttttagaaattagaagttagc----tagaaat--agtgaatttaaacgtcaaa
tcaaggtgcagctaatggaaaggtaaagatgggttacaatta-ttttagttataattaac
ggaa-aatcatgcgaa-ctagtgata-aagaaggaggacttaaaagtaaattaaattata
taaataatttgaataaggctctgaaatgtgccagaattttaatggtcgaacagaccaacc
cttaaagacttctgcatctttaggatattctggtccaacatcgaggtcacaaaccttttt
ttcgataagagctctcaaaaaagataatgctgttatccctacggtaactaatttcttt-a
atc-aaaaa-ttttggatcaa-tacttgtgtgtatgt--tatta----tttaaaggaagc
tttatttgttccccagtcgccccaaccaaagt-attc-aatagc-taatttttt---aag
--tcat-tattaat-------ta-atttctataaatttttctaaagctcgatagggtctt
cttgtcttttaatttaattaaagcttcttcaccttaagataaaattctataaaattataa
agagacagctatattcttgtcaaaccattcatactagccttcaattataaggcaaatgat
tatgctacctttgcacggtcagagtaccgcggccgtt---aa-aatttcaccgggcaggt
ccgactccctatttt---gt-ttcatcacagaacattatatattttatttggtatatgat
ccggtttggttggaactgctttaagtcttyttattcgggctgaattaggacagcctgggg
cgttacttggtgatgatcaattgtataatgttattgtaacagctcatgcctttgttataa
ttttttttttagttatgccaatgataattggtggatttggtaattggctggttcctctta
tattaggggctcctgatatggcattccctcgattaaataacataagtttttggttattac
ctccttcattattactgttattgtcgtcagctgcagtggaaagaggggcaggtactgggt
gaacagtttaccctcctttagctggaaacctggctcacgccggtggttcagtagatttag
ctattttttctttacacttagctggggcgtcttctatcttaggggcagttaattttatta
ccactattattaatatgcgatgaaaggggatacaatttgagcgtctttctttatttgtat
gatcagtaaaaattactgctattttacttcttttatctttaccggtacttgcaggagcta
ttacaatgcttttaactgatcgaaatctgaatacagctttttttgacccagccggaggtg
gggatccaattttataccaacatctattt----------------
>Gemmula_ambara
gaccgagaaattaagttata-ttaaa-atggtaaaaagacagttagacataaaaat----
-ttaa-agtttg-ttaattcttttgtagaaaagtaaaatttgcatatata-agtataatt
ttttt-taaactg-taaagttgaatctgtgaaatcctagagggaaactgggattagatac
cccattattcttggatataaactaaac-ttaaatttaccagagtactatgaatgtattag
aatttaaaactcaaaggacttggcggtgttttagaccacttaggggaacctgtctcataa
tcgataatccacgttacacctaacccttttttgctttcagcttgtatatcgttgtcgtca
ggtaactttttagaaattagaagttagc----taaaaat--ggtaaatttaaatgtcaaa
tcaagatgcagttaataaaatggtgaggatgggttacaatta-tttcaattataatt-ac
ggaatgatcataagaa-ttgatgattaataaaggaggacttaaaagtaaattagattata
taaataacttgaataaggctctgaaatgtgccagaattttaatggtcgaacagaccaacc
cttaaagacttctgcatctttaggatattctggtccaacatcgaggtcacaaaccttttt
ttcgataagaactctcaaaaaagataatgctgttatccctacggtaactatattcttt-a
atc-aaaaa-ttctggatcaa-tacacgaatgttatt---aatta---tttaaaggaagc
tttatttgttccttagtcgccccaaccaaaat-attc-aatggc-taatttttt--aaag
atcatt-tattaac-------ta-atttctaaagattcttttaaagctcgatagggtctt
cttgtcttttaattatattaaagcttcttcactttaaaataaaattctataaagttataa
agagacagctatattcttgtcaaaccattcatactagcctccaattataaggcaaatgat
tatgctacctttgcacggtcagagtaccgcggccgtt-aaaa-aaattcactgggcaggt
ccgactccttattta---tt-agt-ttacaaaacattatatattttatttggtatatgat
ccggtctagtaggaactgctttaagtcttcttattcgagctgaattagggcaacccggag
cgttacttggtgatgatcaattatataatgtcattgtaacagctcatgcttttgttataa
ttttctttttagtcatgccaataataattggtgggtttggtaattgattagttccattaa
tgttaggagctcctgacatagcatttcctcgattaaataatataagtttttgattacttc
ctccttcattattattacttttgtcgtcggctgcagtagaaagaggggctggtactggat
gaactgtttatcccccattagctggaaatttagctcatgctggtggttcagtagatttag
ctattttttctttacacttagctggggcatcttctattttaggggcagttaattttatta
ctactattattaatatacgatgaaaagggatacaatttgaacgtctttctctatttgtat
gatcagtaaaaattactgctattttacttttactttctttaccagtacttgcaggagcta
ttacaatgcttttaactgatcgaaatcttaatacagctttttttgatccagcagggggtg
gagatccaattttatatcaacatttgttttggttttttggtcacc
>Gemmula_rosario
gaccgagaaattaagttata-ttaaa-atggtaaaaagacagttggacataaa-at----
-ttaa-agttta-ttgattcttttgtaaaaaagtaaaatttgcatacata-agtataatt
tttta-aaaacta-taaggttgaatctgtgaaatcccagagggaaactgggattagatac
cccattattcttggatataaactaaac-ttaaatttaccagagtactatgaatatattaa
aatttaaaactcaaaggacttggcggtgttttagaccacttaggggaacctgtctcataa
tcgataatccacgttatacctaacctttttttgctttcagcttgtatatcgttgtcgtca
ggtaactttttagaaactagaagttagc----taaaaat--agtaagtttaaacgtcaaa
tcaagatgcagttaataaaatggtgaggatgggttacaatta-tttaaattataatt-ac
ggaa-aatcataggaa-ttgatgattaataaaggaggacttaaaagtaaattaaattata
taaataacttgaataaggctctgaaatgtgccagaattttaatggtcgaacagaccaacc
cttaaagacttctgcatctttaggatattctggtccaacatcgaggtcacaaaccttttt
ttcgataagaactctcaaaaaagataatgctgttatccctacggtaactatattcttt-a
atc-aaaaa-ttctggatcaa-tacatgaatgttatt---aataatc-tttaaaggaagc
tttttctgttccttagtcgccccaaccaaaat-gttc-aatagc-taatttttt---aag
atcatt-tactaat-------ta-atttctaaagatttttttaaagctcgatagggtctt
cttgtcttttaattatattaaagcttcttcactttaaaataaaattctataaagttataa
agagacagctatattcttgtcaaaccattcatactagcctccaattataaggcaaatgat
tatgctacctttgcacggtcagagtaccgcggccgtt-aaaa-aatttcactgggcaggt
ccgactccctatttg---tc-agatttacag-----------------------------
------------------------------------------------------------
------------------------------------------------------------
------------------------------------------------------------
------------------------------------------------------------
------------------------------------------------------------
------------------------------------------------------------
------------------------------------------------------------
------------------------------------------------------------
------------------------------------------------------------
------------------------------------------------------------
---------------------------------------------
>Gemmula_albina
gaccgagaaattaagttata-ttaaa-atggtaaaaagacagttagacataaa-at----
-ttaa-agttta-ttgattcttttataaaaaagtaaaatttgtatatatg-agtataatt
tttta-aaaactg-taaagttgaatctgtgacatcctagagggaaactgggattagatac
cccattattcttggatataaactaaac-tt-aatttaccagagtactatgaatatattaa
aatttaaaactcaaaggacttggcggtgttttagaccacttaggggaacctgtctcataa
tcgataatccacgttatacctaacctttttttgctttcagcttgtatatcgttgtcgtca
ggtaactttttagaaattagaagttagc----taaaaac--agtaagtttaaacgtcaaa
tcaagatgcagttaataaaatggtgaggatgggttacaatta-ttttaattataatt-ac
ggaa-gatcataagaa-ttgatgattaatgaaggaggacttaaaagtaaattagattata
taaataacttgaataaggctctgaaatgtgccagaattttaatggtcgaacagaccaacc
cttaaagacttctgcatctttaggatattctggtccaacatcgaggtcacaaaccttttt
ttcgataagaactctcaaaaaagataatgctgttatccctacggtaactatattcttt-a
atc-aaaaa-ttttggatcaa-tacatgaatgtcatt---aatt----atttaaggaagc
tttttctgttccttagtcgccccaaccaaaat-attc-aatagc-tgatttttt---aag
atcatt-tattaat-------ta-atttctaaagatttttttaaagctcgatagggtctt
cttgtcttttaattatattaaagcttcttcactttaaaataaaattctataaagttataa
agagacagctatattcttgtcaaaccattcatactagcctccaattataaggcaaatgat
tatgctacctttgcacggtcagagtaccgcggccgtt-aaaa-aaattcactgggcaggt
ccgactccctattta---tt-gaatttacaaaacattatatatcttgtttggtatatgat
ctggtctagtaggaactgctttaagtcttcttattcgagctgaattagggcaacctggag
cgttacttggtgatgatcaattatataatgtcattgtaacagctcatgcttttgttataa
ttttttttctagttataccgataataattggtggatttggtaattgattagttccattaa
tattaggagctcctgatatagcatttcctcgattaaataatataagtttttgattacttc
ctccttcgttgttattacttctatcgtcagctgcggtagaaagaggagctgggactggat
gaactgtttatcctccattagctggaaatttggctcacgccggtggttcagtagacttag
ctattttttctttacatttagctggggcatcttctattttaggagcagttaattttatta
ctactattattaacatacgatgaaaaggaatacaatttgaacgtctttctctatttgtat
gatcagtaaaaattactgcaattttacttttactctctttaccagtacttgcaggagcta
ttacgatacttttaactgatcgaaatcttaatactgctttttttgatccagcaggaggtg
gagatccaattttataccaacatttatttctgaagttta------
>Gemmula_lisajoni
gaccgagaaattgagttata-ttaaa-atggtaaaaagacagttagacataaagat----
-ttaa-agttta-ttgattcttttatagaaaagtaaaatttgtatatata-agcataatt
tttta-aaaactg-taaagttgaatctgtgacatcctagagggaaactgggattagatac
cccattattcttggatataaattaagt-tt-aatttaccagagtactatgaatgtgttaa
aatttaaaactcaaaggacttggcggtgttttagaccacttaggggaacctgtctcataa
tcgatagtccacgttatacctaacctttttttgtcttcagcttgtatatcgttgtcgtca
ggtaactttttagaaattagaagttagc----taaaaat--agtgagtttaaacgtcaaa
tcaagatgcagttaataaaatggtgaggatgggttacaatta-tttaaattataatt-ac
ggaa-aatcataggaa-ttaatgattaataaaggaggacttaaaagtaaattagattata
taaataacttgaataaggctctgaaatgtgccagaattttaatggtcgaacagaccaacc
cttaaagacttctgcatctttaggatattctggtccaacatcgaggtcacaaaccttttt
ttcgataagaactctcaaaaaagataatgctgttatccctacggtaactatattcttt-a
atc-aaaaa-ttttggatcaa-cacatgtgtgtaaaa---tttatttgtttaaaggaagc
tttatttgttccttagtcgccccaaccaaaat-attt-aatagc-taatttttt---aag
attatt-tattaat-------ta-atttctaaagattcttttaaagctcgatagggtctt
cttgtcttttaattatattaaagcttcttcactttaaaataaaattctataaaattataa
agagacagctatattcttgtcaaaccattcatactagcctccaattataaggcaaatgat
tatgctacctttgcacggtcagagtaccgcggccgttgaaaa-aaattcactgggcaggt
ccgactccttattta---tt-aaatttacaagacattatacattttatttggtatatgat
ctggtctagtaggaactgctttaagtcttcttattcgagctgagttagggcaacctggag
cgttacttggtgatgatcaattatataatgtcattgtaacagctcatgcttttgttataa
tttttttcttagttatacctatgataattggtggatttggtaattgattggttccattaa
tattaggagctcctgatatagcattccctcgattaaataatataagtttttgattgcttc
ctccttcattattgttacttttatcatcagctgcggtagaaagaggagctggtactggat
gaactgtttatcccccattagctggaaatttagctcatgctggtggttcggtggatttgg
ctattttttctttacacttagctggggcatcttctattttaggggcagttaattttatta
ctactattattaatatacgatgaaaaggaatacaatttgagcgtctttctttatttgtat
gatcagtaaaaattactgctattttacttttactttctttaccagtacttgcaggagcta
ttacaatacttttaactgatcgaaatcttaatacggcttttttcgatccagcaggaggtg
gagatccaattttatatcaacatttgttcctgaagttta------
>Gemmula_diomedea
caccgagaaattaagtcata-ttaaa-acggtaaaaagacagttagacataattga----
-ttaa-ggttta-tttgattttttataaaaaagtaaaatttgcatataat-tatataatt
tgattaaaaactg-taaagttgaatctgtgacggcctggagggaaactgggattagatac
cccattattcctggatgtaaataaaat-ttaaatttaccagagtactatgaat-atataa
aatttaaaactcaaaggacttggcggtattttagaccgtttaggggaacctgtctcataa
tcgatagtccacgttacacctaacctttttttgctttcagcttgtatatcgttgtcgtca
ggtaactttttagaaattagaagttagc----taaaaac--agtaaatttaaacgtcaaa
tcaaggtgcagttaataaaaaggtgaggatgggttacaatta-tttcaattataatt-ac
ggaa-aatcgtaagaa-ttgacgatt--ttaaggaggacttaaaagtaaattagattata
taaataatttgaataaggctctgaaatgtgccagaattttaatggtcgaacagaccaacc
cttaaagacttctgcatctttaggatattctggtccaacatcgaggtcacaaaccttttt
ttcgataagagctctcaaaaaagataatgctgttatccctacggtaactaatttcttt-a
atc-aaaaa-ttttggatcaa-tacatgagtgttatt---ttt-----attaaaggaagc
tttacttgttccttagtcgccccaaccaaaat-attc-aatagc-taatttttt---aaa
atcaat-tattaat-------ta-atttctaaagatttctttaaagctcgatagggtctt
cttgtctattaatcatattaaagcttcttcactttaaaataaagttctacaaaattataa
agagacagctatattcttgtcaaaccattcatactagccttcaattataaggcaaatgat
tatgctacctttgcacggtcagagtaccgcggccgtt-aaaa-aaattcactgggcaggt
ccgactccttattta---tt-tca-tcacaagacattatatattttatttggtatatggt
ccggtctagtgggaactgctttaagtcttcttattcgagctgaattagggcaacctggag
ccctgcttggtgacgatcaattatataatgttattgtaacggctcatgctttcgttataa
ttttcttcttagttatgccaatgataattggtggatttggtaattgattggttcctttaa
tattaggagctcctgatatagcgtttcctcgattaaataatataagtttttggttacttc
ctccttcgttattattactattatcatcagctgcagtagaaagcggggctggtactgggt
gaaccgtttatcctcctttagctggaaacctggctcacgccggtggttcagtagatttag
ctattttttctttgcacttagctggtgcatcttctattttaggggcagttaactttatta
ctactattattaatatacggtgaaaaggaatacaatttgaacgtctttctttatttgtat
ggtcagtaaaaattactgctattttacttttgctttctttaccggtacttgcaggggcta
ttacgatacttttaactgatcgaaatcttaataccgctttttttgacccagccggaggtg
gggatccaattttataccaacatttattt----------------
>Gemmula_kieneri
caccgagaaattaagtcata-ttaaa-atggtaaaaagacagttagacataagtaa----
-ttaa-ggttta-tttgattttttataaaaaagtaaaatttgtatataat-tacataatt
taattaaaaactg-taaagttgaatctgtgacggcctggagggaaactgggattagatac
cccattattcctggatgtaaattaaat-ttaaatttaccagagtactatgaat-acataa
gatttaaaactcaaaggacttggcggtgttttagaccgtttaggggaacctgtctcgtaa
tcgatagtccacgttacacctgacctttttttgctttcagcttgtatatcgttgtcgtca
ggtaactttttagaaattagaagttagc----taaaaat--agtaaatttaaacgtcaaa
tcaaggtgcagttaataaaaaggcgaagatgggttacaatta-tcttaattataatt-ac
ggaa-aatcataagaa-ttaatgatt--ttaaggaggacttaaaagtaaattagattata
taaataacttgaatgaggctctgaaatgtgccagaattttaatggtcgaacagaccaacc
cttaaagacttctgcatctttaggatattctggtccaacatcgaggtcacaaaccttttt
ttcgataagagctctcaaaaaagataatgctgttatccctacggtaactaatttcttt-a
atc-aaaaa-ctttggatcaa-tacatgaacgttatt---tat-----attagaggaagc
tttgtttgttccttagtcgccccaaccaaaat-attc-aatagc-taatttttt--aaaa
atcaat-tattaat-------ta-gtttctaaagatttttttaaagctcgatagggtctt
cttgtcttttaattgtattaaagcttcttcactttaagataaaattctataaaattataa
agagacagctatattcttgtcaaaccattcatactagccttcaattataaggcaaatgat
tatgctacctttgcacggtcagagtaccgcggccgtt--aaa-aaattcactgggcaggt
ccgactccttattta---tt-tca-tcacaaaacattatatattttatttggtatatggt
ccggtctagtgggaactgctttaagtcttcttattcgagccgaattagggcaacctggag
cgctacttggtgatgatcaattatataatgtaattgtaacggctcatgcttttgttataa
tttttttcttagttatgccaatgataattggtggatttggtaattgattggttcctttaa
tattaggagctcctgatatagcatttcctcggctaaataatataagtttttggttactac
ctccctccttattgctactgctatcatcggctgcagtagaaagaggagctggtactgggt
gaaccgtttaccctccattagctggaaacctggctcacgccggtggttcagtagatctgg
ccattttttctttacacttagctggggcgtcttctattttaggggcagttaactttatta
ctactattattaatatacgatgaaaaggaatgcaatttgaacgtctttctttatttgtat
ggtcagtaaaaattactgctattttattattactttctttaccagtacttgcgggagcta
ttacaatacttttaactgatcgaaatcttaataccgctttttttgacccagcgggaggtg
gggatccaattttataccaacatctgtttctgaagttta------
>Gemmula_sogodensis
caccgagaaattgagtcata-ttaaa-acggtaaaaagacagttagacataattga----
-ttaa-ggttta-tttgattttttataaaaaagtaaaatttgtatataat-tacataatc
taattaaaaaccg-taaagttgaatctgtgacgacctggagggaaactgggattagatac
cccattattcctggatgtaaattaaat-ttaaatttaccagagtactatgaat-atataa
aatttaaaactcaaaggacttggcggtattttagaccatttaggggaacctgtctcgtaa
tcgatagtccacgttacacctaacctttttttgctttcagcttgtatatcgttgtcgtca
ggtaactttttagaaattagaagttagc----taaaaat--agtaaatttaaacgtcaaa
tcaaggtgcagttaataaaaaggcgaagatgggttacaatta-tgtcaattataatt-ac
ggaa-aatcatgagaa-ttaatggtt--ttaaggaggacttaaaagtaaattagattata
taaataatttgaataaggctctgaaatgtgccagaattttaatggtcgaacagaccaacc
cttaaagacttctgcatctttaggatattctggtccaacatcgaggtcacaaaccttttt
ttcgataagagctctcaaaaaagattatgctgttatccctacggtaactaatttcttt-a
atc-aaaaa-ctttggatcaa-tacatgaatgttatt---tat-----gttaaaggaagc
tttgtttgttccttagtcgccccaaccaaaat-gttc-aatagc-taatttttt--aaaa
atcaat-tattaat-------ta-gtttctaaagatttttttaaagctcgatagggtctt
cttgtcttttaattatattaaagcttcttcactttaaaataaaattctataaaattataa
agagacagctatattcttgtcaaaccattcatactagccttcaattataaggcaaatgat
tatgctacctttgcacggtcagagtaccgcggccgtt--aaa-aaattcactgggcaggt
ccgactccttattta---tt-tta-ttacaaaacattatatattttatttggtatgtggt
ccggtctagtgggaactgctttaagtcttcttattcgagccgaattagggcaacctggag
cgctacttggtgacgatcaattatataatgtaattgtaacggctcacgcttttgttataa
tttttttcttagttatgccaatgataattggtggatttggtaattgattggttcctttaa
tgttaggagctcctgatatagcatttcctcgattaaataatataagtttttggttactcc
ctccttcattgttgctattgctatcatcagctgcagtagaaagaggggctggtactggat
gaactgtttatcctcccttagctggaaacctggctcacgccggtggttcagtagatctag
ctattttttctttacacttagctggggcatcttctattttgggggcagttaattttatta
ctactattattaatatgcgatgaaaaggaatacaatttgaacgtctttctctatttgtat
gatcagtaaaaattactgctattttactcttactttctttaccagtacttgcaggagcta
ttacaatacttttaactgatcgaaatcttaataccgctttttttgatccagctgggggtg
gagatccaatcttataccaacatctctttctgaagttta------
>Gemmula_speciosa
caccaagaaattaagtcata-ttaaa-atggtaaaaagacagttagacataattaa----
tttaa-ggttta-tttgattttttataaaaaagtaaaatttgtatataat-tacataatt
taattaaaagctg-taaagttgaatctgtgacgacctggagggaaactgggattagatac
cccattattcctggatgtaaattaaat-ttaaatttaccagagtactatgaat-atataa
aatttaaaactcaaaggacttggcggtgttttagaccgtttaggggaacctgtctcgtaa
tcgatagtccacgttacacctaacctttttttgctttcagcttgtatatcgttgtcgtca
ggtaactttttagaaatcagaagttagc----taaaaac--agtgaatttaaacgtcaaa
tcaagatgcagttaataaaaaggcgaagatgggttacaatta-tcttaattataatt-ac
ggag-aatcataagaa-ttgatgatt--ttaaggaggacttaaaagtaaattagattata
taaataacttgaataaggctctgaaatgtgccagaattttaatggtcgaacagaccaacc
cttaaagacttctgcatctttaggatattctggtccaacatcgaggtcacaaaccttttt
ttcgataagagctctcaaaaaagataatgctgttatccctacggtaactaatttcttt-a
atc-aaaaa-ctttggatcaa-cacatgaacgttatt---tat-----attaaaggaagc
tttgtttgttccttagtcgccccaaccaaaat-attc-aatagc-taatttttt--aaaa
atcaat-tattaat-------ta-atttctaaagatttttttaaagctcgatagggtctt
cttgtcttttaattatattaaagcttcttcactttaaaataaaattctataaaattatag
agagacagctatattcttgtcaaaccattcatactagccttcaattataaggcaaatgat
tatgctacctttgcacggtcagagtaccgcggccgttaaaaa-aaattcactgggcaggt
ccgactccttattta---tt-cta-ttacaaaacattatatattttatttggtatatggt
ccggtctagtgggaactgctttaagtcttcttattcgagccgaattagggcaacctgggg
cgctgcttggtgacgatcaattatataatgtaattgtaacggctcatgcttttgttataa
ttttttttttagttataccaatgataattggtggatttggtaattgattggttcctttaa
tattaggagctcctgatatagcatttcctcgattaaataatataagtttctggttacttc
ctccttcattattgttgctattatcatcagctgcagtagaaagaggggctggtacaggat
gaactgtttatcctcctttagctggaaatctggctcacgccggtggttcagtagatctgg
ctattttttctttacacttagctggggcatcttctattttaggggcagttaattttatta
ctactattattaatatgcgatgaaaaggaatgaaatttgaacgtctttctttatttgtat
gatcagtaaagattactgctattttattactgctttctttaccagtacttgcaggagcta
ttacaatacttttaactgatcgaaatcttaataccgctttttttgacccagccggaggtg
gagatccaattttatatcaacatctgtttctgaagttta------
>Iotyrris_cerithiformis
gaccgagaaattaagtcata-taaga-atggtaaaaagacagttagacgtaaattga---
tttgaagttttatctgattttcttatagaaaagtaaaatttatatataag-aatataatt
taattgaaaacta-tgaagttgaatctgtgatgccctggagggaaactgggattagatac
cccattattcctggatgtaaactaaac-ttaaatttaccagagtactatgaataacataa
aatttaaaactcaaaggacttggcggtattttagaccatttaggggaacctgtctcgtaa
tcgatagtccacgttgtacctaacctttttttgctttcagcttgtatatcgttgtcgtca
ggtaactttttagaaactagaagttagc----taaaaat--agtgaatttaaacgtcaaa
tcaaggtgcagttaataaaaaggggaagatgggttacaatta-tttcaattataact-ac
ggaa-aatcacagaaa-ttggtgatt--caaaggaggacttaaaagtaaattagaataca
taaataatttgaataaggctctgagatgtgccagaattttaatggtcgaacagaccaacc
cttaaagacgtctgcatctttaggatattctggtccaacatcgaggtcacaaaccttttt
ttcgataagagctcttaaaaaagataatgctgttatccctacggtaactatgttcttt-a
atc-aaaaa-ttttggatcaa-tacacgaatgttgtt---act-----atgaaaggaagc
tttattggttcctcagtcgccccaaccaaaat-attc-aatagt-taatttttt---aag
atcaat-tattaat-------ta-atttctatagattttttttaagctcgatagggtctt
cttgtcttttaatgagattaaagcttcttcactttaaaataaaattctataaaattataa
agagacagctatattcttgtcaaaccattcatactagccttcaattataaggcaaatgat
tatgctacctttgcacggtcagagtaccgcggccgttaaaaagaaattcactgggcaggt
ccgactccctatcta---gtgtta-ttacaaaacattatatatcttatttggtatatgat
ctggtctagtaggaactgccttaagtcttcttattcgagctgagttagggcaacctgggg
cgttacttggtgacgatcaattgtacaatgttattgtaacagcccatgcttttgttataa
ttttttttttagttataccaatgataattggtggatttggtaattgactagttcctttaa
tactaggagctccagatatggcatttcctcgattaaataatataagtttttgattacttc
ctccctcattactattactcctgtcatcagctgcagtagaaagaggagctggtacaggat
gaactgtttaccctcctctagcagggaatttagctcatgctggtggttcagtagacttag
ccattttctctttgcacttagctggtgcctcttccattttaggagcagttaattttatta
ctactatcattaatatacgatgaaaaggaatacagtttgaacgcctttctttgtttgtat
ggtcagtaaaaattactgctattttgcttcttctttctttacctgtgcttgcgggagcta
ttacgatgcttttaactgatcgaaatcttaatacagccttttttgatccagcaggaggtg
gggatccaattttatatcaacatttgtttctgaagttta------
>Iotyrris_cingulifera
gaccgagaaattaagtcata-taaga-atggtaaaaagacagttagacataaattga---
tttga-agtttgtctgattttcttatagaaaagtaaaatttacatataag-aatataatt
taattggaaacta-tgaagttgaatctgtgatgccctggagggaaactgggattagatac
cccattattcctggatgtaaactgaat-ttagatttaccagagtactatgaataacataa
aatttaaaactcaaaggacttggcggtattttagaccatttaggggaacctgtctcataa
tcgatagtccacgctatacctaacctttttttgccttcagcttgtatatcgttgtcgtca
ggtaactttttagaaactagaagttagc----taaaaat--agtgaatttaaacgtcaaa
tcaaggtgcagttaataaaaaggggaagatgggttacaatta-tttcaattataact-ac
ggaa-aatcacagaaa-ttggtggtt--taaaggaggacttaaaagtaaattagaatata
taaataatttgaataaggctctgagatgtg-cagaattttaatggtcgaacagaccaacc
cttaaagacgtctgcatctttaggatattctggtccaacatcgaggtcacaaaccttttt
ttcgataagagctctcaaaaaagataatgctgttatccctacggtaactatgttcttt-a
atc-aaaaa-ttttggatcaa-tacacgaatgttgtt---att-----atgaaaggaagc
tttattggttcctcagtcgccccaaccaaaat-attc-aatagt-taatttttt---aaa
atcgat-tattaat-------ta-atttctatagattttttttaagctcgatagggtctt
cttgtcttttaataaaattaaagcttcttcactttaaaataaaattctataaaattataa
agagacagctatattcttgtcaaaccattcatactagccttcaattataaggcaaatgat
tatgctacctttgcacggtcagagtaccgcggccgttaaaaa-aaattcactgggcaggt
ccgactccctatcta---at-gtg-ttacaaaacattatatatcttatttggtatatgat
ctggtctagtaggaactgccttaagtcttcttatccgagctgagttagggcaacctgggg
cgttacttggtgacgatcaattgtataatgttattgtaacagcccatgcttttgttataa
ttttttttttggttataccaatgataattggtggatttggtaattgattagttcctttaa
tactaggagctccagatatagcatttcctcgattaaataatataagtttttgattacttc
ctccttcattattattgctcctatcatcagctgcagtagaaagaggagctggtacaggat
gaactgtttatcctcctctagcagggaatttagctcatgctggtggttcagtagacttag
ctattttttctttgcatttagctggtgcttcttctattttaggagcagttaattttatta
ctactattattaatatacgatgaaaaggaatacagtttgaacgtctttctttatttgtat
ggtcagtaaaaattactgctattttgcttcttctttctttacctgtgcttgcgggagcta
ttacaatgcttttaactgatcgaaatcttaatacagcctttttcgatccagcaggaggtg
gggacccaattttatatcagcatttgttc----------------
>Xenuroturris_legitima
gaccgagaaattaagtcata-taaga-atggtaaaaagacagttagacgtaaattga---
tttga-agtttgtctgattttcttatagaaaagtaaaatttacatataag-aatataatt
taattggaaacta-taaagttgaatctgtgatgccctggagggaaactgggattagatac
cccattattcctggatgtaaactgaat-ttagatttaccagagtactatgaataacataa
aatttaaaactcaaaggacttggcggtattttagaccatttaggggaacctgtctcataa
tcgataatccacgttatacctaacctttttttgccttcagcttgtatatcgttgtcgtca
ggtaactttttagaaactagaagttagc----taaaaat--agtgaatttaaacgtcaaa
tcaaggtgcagttaataaaaaggggaagatgggttacaatta-tttcaattataact-ac
ggaa-aattacagaaa-ttggtgatt--taaaggaggacttaaaagtaaattagaatata
taaataatttgaataaggctctgagatgtgccagaattttaatggtcgaacagaccaacc
cttaaagacgtctgcatctttaggatattctggtccaacatcgaggtcacaaaccttttt
ttcgataagagctctcaaaaaagataatgctgttatccctacggtaactatgttcttt-a
atc-aaaaa-ttttggatcaa-tacacgaatgttgtt---att-----atgaaaggaagc
tttattggttcctcagtcgccccaaccaaaat-attc-aatagt-taatttttt---aaa
atcaat-tattaat-------ta-atttctatagattttttttaagctcgatagggtctt
cttgtcttttaataaaattaaagcttcttcactttaaaataaaattctataaaattataa
agagacagctatattcttgtcaaaccattcatactagccttcaattataaggcaaatgat
tatgctacctttgcacggtcagagtaccgcggccgtt-aaaa-aaattcactgggcaggt
ccgactccctattta---at-gta-ttacaaaacattatatatcttatttggtatatgat
ctggtctagtaggaactgccttaagtcttcttatccgagctgagttagggcaacctgggg
cattacttggtgacgatcaattgtataacgttattgtaacagcccatgcttttgttataa
ttttttttttggttataccaatgataattggtggatttggtaattgactagttcctttaa
tactaggagctccagatatagcatttcctcgattaaataatataagtttttgattacttc
ctccttcgttactattgctcctatcatcagctgcagtagaaagaggagctggtacaggat
gaactgtttatcctcctctagcagggaatttagctcatgctggtggttcagtagacttag
ctattttttctttgcatttagctggtgcctcttccattttaggagcagttaactttatta
ctactattattaatatacgatgaaaaggaatacagtttgaacgcctttctctatttgtat
ggtcagtaaaaattactgctattttgcttcttctttctttacctgtgcttgcgggagcta
ttacgatgcttttaactgatcgaaatcttaatacagcttttttcgatccagcaggaggtg
gggacccaattttatatcagcatttgtttctgaagttta------
>Iotyrris_olangoensis
gaccgagaaattaagtcata-taaaa-atggtaaaaagacagttagacgtaaattga---
tttaa-agtttgtctgattttcttatagaaaagtaaaatttacatataag-aatataatt
taattggaaacta-tgaagttgaatctgtgatgccctggggggaaactgggattagatac
cccattattcctggatgtaaactgaat-ttagatttaccagagtactatgaatgacataa
aatttaaaactcaaaggacttggcggtattttagaccatttaggggaacctgtctcataa
tcgatagtccacgttatacctaacctttttttgctttcagcttgtatatcgttgtcgtca
ggtaactttttagaaactagaagttagc----taaaaat--agtgaatttaaacgtcaaa
tcaaggtgcagttaataaaaaggggaagatgggttacaatta-tttcagttataatc-ac
gaaa-aatcacagaaa-ttggtgatt--tgaaggaggacttaaaagtaaattagaatata
taaataatttgaataaggctctgagatgtgccagaattttaatggtcgaacagaccaacc
cttaaagacgtctgcatctttaggatattctggtccaacatcgaggtcacaaaccttttt
ttcgataagagctctcaaaaaagataatgctgttatccctacggtaactatgttcttt-a
atc-aaaaa-ttttggatcaa-tacacgaatgttgtt---att-----atgaaaggaagc
tttattggttcctcagtcgccccaaccaaaat-attc-aatagt-taatttttt---aaa
atcaat-tattaat-------ta-atttctatagatttttttaaagctcgatagggtctt
cttgtcttttaataaaattaaagcttcttcactttaaaataaaattctataaaattataa
agagacagctatattcttgtcaaaccattcatactagccttcaattataaggcaaatgat
tatgctacctttgcacggtcagagtaccgcggccgtt--aaa-aaattcactgggcaggt
ccgactccctatcta-atat-ata-tcacaaaacattatacatcttatttggtatatgat
ctggtttagtaggaaccgccttaagtcttctcatccgagctgagttagggcaacctgggg
cgttacttggtgacgatcagttgtataatgttattgtaacagcccatgcttttgttataa
tttttttcttggttataccaatgataattggtggatttggtaattgattagttcctttaa
tactaggagctccagatatagcatttcctcgattaaataatataagtttttgattacttc
ctccttcattattactgctcctatcatcagctgcagtagaaagaggagctggtacagggt
gaactgtttatcctcctctagcagggaatttagctcatgctggtggttcagtagacttag
ctattttttctttacatttagctggtgcctcatccattttaggagcagttaattttatta
ctactattattaacatacgatgaaaaggaatacagtttgaacgcctttccttatttgtat
ggtcagtaaaaattactgctattttgcttcttctttctttacctgtgcttgcgggagcta
ttacaatgcttttaactgatcgaaatcttaatacagcctttttcgatccagcaggaggtg
gggatccaattttatatcagcatttgtttctgaagttta------
>Xenuroturris_millipunctata
gaccgagaaattaagtcata-taaga-atggtaaaaagacagttaaacataaatcaa---
tttga-agtttatctgattttcttatagaaaagtaaaatttatatataag-aatataatt
taattggaaacta-ggaagttgaatctgtgacgccctggagggaaactgggattagatac
cccattattcctggatgtaaactaaat-ttaaatttaccagagtactatgaataatataa
aatttaaaactcaaaggacttggcggtattttagaccatttaggggaacctgtctcataa
tcgatagtccacgttatacctaacctttttttgctttcagcttgtatatcgttgtcgtca
ggtaactttttagaaactagaagttagc----tagaaat--agtgaatttaaacgtcaaa
tcaaggtgcagttaataaaaaggggaagatgggttacaatta-tttcaattataact-ac
ggaa-aatcacagaaa-ttggtgatt--taaaggaggacttaaaagtaaattagaatata
taaataatttgaataaggctctgagatgtgccagaattttaatggtcgaacagaccaacc
cttaaagacgtctgcatctttaggatattctggtccaacatcgaggtcacaaaccttttt
ttcgataagagctctcaaaaaagataatgctgttatccctacggtaactatgttcttt-a
atc-aaaaa-ttttggatcaa-tacacgaatgttatt---ctt-----ataaaaggaagc
tttattggttcctcagtcgccccaaccaaaat-attc-aatagt-taatttttt---aaa
a-caat-tattaat-------ta-atttctatagattttttttaagctcgatagggtctt
cttgtcttttaatgagattaaagcttcttcactttaaaataaaattctataaagttataa
agagacagctatattcttgtcaaaccattcatactagccttcaattataaggcaaatgat
tatgctacctttgcacggtcagagtaccgcggccgttaaaaa-aaattcactgggcaggt
ccgactccctatcta---at-gta-ttacaaaacattatatatctcatttggtatatgat
ctggtctagtaggaactgccttaagtcttcttattcgagctgaattagggcagcctgggg
cgttacttggtgacgatcaattgtataatgttattgtaacagcccatgcttttgttataa
ttttttttttggttataccaatgataattggtggatttggtaattgactagttcctttaa
tactaggagctccagatatagcattccctcgattaaataatataagtttttgattacttc
ctccttcattgttattacttctatcatcagctgcagtagaaagaggagctggtacaggat
gaaccgtttatcctcctctagcagggaatctagctcacgccggtggttcagtagacttag
ccattttttctttgcatttagctggtgcctcttctattttaggagcagttaattttatta
ctactattattaatatacgatgaaaaggaatacagtttgaacgcctttctttatttgtat
ggtcagtaaaaattactgctattttgcttcttctttctttgcctgtgcttgcgggagcta
ttacgatacttttaactgatcgaaatcttaacacagccttttttgaccccgcaggaggtg
gagatccaattttatatcaacatttgtttctgaagttta------
>Lophiotoma_abbreviata
caccgaagagttaagtcatattagta-acggtaaaaagacagttaaacataattta----
tttaa-ggttt--acttagcttttatagaaaggtaaaatttgtatataat-tgcatattt
taatt-aaaaccg-aaaagttgaatctgtgaccccctggagggaaactgggattagatac
cccattattcctggatataaactaaat-ttaaatttaccagagtactatgaat-atacaa
aatttaaaactcaaaggacttggcggtattttagaccatttaggggaacctgtctcgtaa
tcgataatccacgttatacctaacctttttttgctctcagcttgtatatcgttgtcgtca
ggtaactttttaaaaattaggagttagc----taaaaat--agtaaatttaaacgtcaaa
tcaaggtgcagttaataaaaaggggaagatgggttacaatta-ttttagttataa-t-ac
ggaa-aactataagaattttatagtt-aagaaggaggacttaaaagtaaattagattata
aaaataatttgaataaggctctgaaatgtgccagaattttaatggtcgaacagaccaacc
cttaaagacttctgcatctttaggatattctggtccaacatcgaggtcacaaaccttttt
ttcgataagagctctcaaaaaagataatgctgttatccctacggtaactaatttcttt-a
atc-aaaaa-ttttggatcaa-tacgtgaatgtaaat---tat-----ataaaaggaagc
tttatttgttccttagtcgccccaaccaaaatatttc-aatagt-taatttttt---aaa
---gat-tattaat-------tatattcctaaagatttctttaaagctcgatagggtctt
cttgtctattaattaaattaaagcttcttcactttaaaataaaattctataaaattataa
agagacagctatattcttgtcaaaccattcatactagcctttaattataaggcaaatgat
tatgctacctttgcacggtcagagtaccgcggccgtt-aaaa-aatttcactgggcaggt
ccgactccctattta---tt-atttatacaatacattatacattttatttggtatatgat
ccggtctagtgggaactgcattaagccttcttattcgagctgagttagggcaacctggag
ccttacttggtgatgatcaattatataatgtaattgtgacagctcatgcttttgttataa
tttttttcttagttataccaataataattggtggatttggtaattgattagttcctttaa
tattaggagctcctgatatagcatttcctcgattaaataatataagtttttggttacttc
ctccttcattattattattactttcatcagctgcagtggaaagtggagctggaactggat
ggacagtttatccacctttagccggaaatttggctcacgccggtggctcagtagatctgg
ctattttttctttacatttggctggggcatcttctattttaggagcagttaatttcatta
ctactattattaatatacgatgaaaaggaatacaatttgagcgtctttctctatttgtat
gatctgtaaaaattactgctattttacttttactttctttaccagttcttgcaggagcta
ttacaatacttttaactgatcgaaatttaaatacggctttttttgatccagctggaggtg
gagatccaattttatatcaacatttatttctgaagttta------
>Lophiotoma_brevicaudata
caccgaagagttaagtcatattaata-acggtaaaaagacagttaaacataattta----
tttaa-ggttt--acttagcttttataaaaaggtaaaatttgcatataat-tgtatattt
taatt-aaaaccg-aaaagttgaatctgtgaccccctggagggaaactgggattagatac
cccattattcctggacataaactaaat-ttaaatttaccagagtactatgaat-acacaa
aatttaaaactcaaaggacttggcggtattttagaccatttaggggaacctgtctcgtaa
tcgataatccacgttatacctaacctttttttgctatcagcttgtatatcgttgtcgtca
ggtaacttttaaaaaattaggagttagc----tcaaaat--agtaaatttaaacgtcaaa
tcaaggtgcagttaataaaaaggggaagatgggttacaatta-ttttagttataa-t-ac
ggaa-aactataagaattttatagtt-aagaaggaggacttaaaagtaaattagattata
aaaataatttgaataaggctctgaaatgtgccagaattttaatggtcgaacagaccaacc
cttaaagacttctacatctttaggatattctggtccaacatcgaggtcacaaaccttttt
ttcgataggagctctcaaaaaagataatgctgttatccctacggtaactaatttcttt-a
atcaaaaaa-ttttggatcaa-tacgtgaatgtaaat---tat-----ataaaaggaagc
tttatttgttccttagtcgccccaaccaaaatattct-aatagt-taatttttt---aaa
---ggt-tattaat-------ta-attcctaaagatttctttaaagctcgatagggtctt
cttgtctattaattaaattaaagcttcttcactttaaaataaaattctataaaattacaa
agagacagctatattcttgtcaaaccattcatactagcctttaattataaggcaaatgat
tatgctacctttgcacggtcagagtaccgcggccgtt-aaaa-aatttcactgggcaggt
ccgactccctattta---ttaatttatacaatacattatacattttatttggtatatgat
ccggtctagtgggaaccgcattaagccttcttattcgggctgagttaggacaacctggag
ccttacttggtgatgatcaattatataatgtaattgtaacagctcatgcttttgttataa
tttttttcttagttataccaataataattggtggatttggtaattgattagttcctttaa
tattaggagcccctgatatagcatttcctcgattaaataatataagtttttggttacttc
ctccttcattattattattactttcatcaactgcggtggaaagtggagctggaactggat
gaacggtttatccacctttagccggaaatttggctcacgccggtggctcagtggatctgg
ctattttttctttacatttggctggggcatcttctattttaggagcagttaattttatta
ctactattattaatatacgatgaaaaggaatacaatttgagcgtctttctctatttgtat
gatctgtaaaaattactgctattttgcttttactttctttaccagttcttgcaggagcta
ttacaatacttttaactgatcgaaatttaaatacggctttttttgatccagctggaggtg
gagatccaattttatatcaacatttatttctgaagttta------
>Lophiotoma_acuta
caccaaagagttaagtcata-taata-acggtaaaaagacagttagacataattta----
tttaa-ggttt--actaagcttttataaaaaggtaaaatttgtatataat-tgtatgttt
taata-aaaaccg-aaaagttgaatctgtgacagcctggagggaaactgggattagatac
cccattattcctggatataaact-aat-ttaaatttaccagagtactatgaat-atataa
aatttaaaactcaaaggacttggcggtattttagaccacttaggggaacctgtctcataa
tcgataatccacgttacacctaacctttttttgctctcagcttgtatatcgttgtcgtca
ggtaactttttagaaatcaggagttagc----taaaaac--agtaaattaaaacgtcaaa
tcaaggtgcagttaataaaaaggggaagatgggttacaatta-ttttagttataatc-ac
ggaa-aattataagaactttatagtt-aagaaggaggacttaaaagtaaattaaattata
taaataatttgaataaggctctgaaatgtgccagaattttaatggtcgaacagaccaacc
tttaaagacttctgcatctttaggatattctggtccaacatcgaggtcacaaaccttttt
ttcgataagagctctcaaaaaagataatgctgttatccctacggtaactaatttcttt-a
atc-aaaaa-ttttggatcag-tacatgtatgtaagt---tat-----ataaaaggaagc
tttatttgttccttagtcgccccaaccaaaatatttc-aatagc-caatttttt---aaa
---aac-tattaat-------ta-atttctaaagatttctttaaagctcgatagggtctt
cttgtctattaattgaattaaagcttcttcactttaaaataaaattctataaaattataa
agagacagctacattcttgtcaaaccattcataccagcctttaattataaggcaaatgat
tatgctacctttgcacggtcagagtaccgcggccgtt-aaaa-aatttcaccgggcaggt
ccgactccttatttg---tt-att-atacaagacattatacatcttattcggtatgtgat
ccggtctagtgggaactgcattaagtcttcttattcgtgctgaattaggacagcctggag
ccttgctcggtgatgatcaattatataatgtaattgtgacagctcacgcttttgttataa
tttttttcttagttatacctatgataattggtgggtttggtaattgattagttcctttaa
tactaggagcccctgatatagcatttcctcgattaaataatataagtttttgattgcttc
ctccttcattactgttgttactttcatcggctgcagtggaaagtggagctggtaccgggt
gaacggtttatcctcctttagctggaaatttggcccatgccggtggttcagtggacctag
ctattttttctttacatctagccggggcatcttctattttaggggcagttaactttatta
ctactattattaatatacgatgaaaaggaatacaatttgagcgcctttctttattcgtat
gatctgtaaaaattactgctattttattattactttctttaccagtccttgcgggagcca
ttacaatacttttaacggatcgaaatctaaatacggctttttttgacccagcaggaggtg
gagatcctattttatatcaacatttatttctgaagttta------
>Lophiotoma_jickelii
caccaaagagttaagtcata-taata-atggtaaaaagacagttagacataatt------
tttaa-ggttt--acttagcttttataaaaaggtaaaatttgtatataat-tgtatattt
taata-aaaaccg-aaaagttgaatctgtgacagcctggagggaaactgggattagatac
cccattattcctggatataaactaaat-ttaaatttaccagagtactatgaat-acataa
aatttaaaactcaaaggacttggcggtattttagaccacttaggggaacctgtctcataa
tcgataatccacgttatacctaacctttttttgctttcagcttgtatatcgttgtcgtca
ggtaactttttagaaattaggagttagc----taaaaac--aataaattaaaacgtcaaa
tcaaggtgcagttaataaaaaggggaagatgggttacaatta-ttttatttataatt-ac
ggaa-aactataagaattttgcagtt-aagaaggaggacttaaaagtaaattaaattata
taaataatttgaataaggctctgaaatgtgccagaattttaatggtcgaacagaccaacc
cttaaagacttctgcatctttaggatattctggtccaacatcgaggtcacaaaccttttt
ttcgataagagctctcaaaaaagataatgctgttatccctacggtaactaattccttt-a
atc-aaaaa-ctttggatcaa-tacatgaatgtaaac---tat-----ataaaaggaagc
tttttttgttccttagtcgccccaaccaaaatatttc-aatagt-caatttttt---aaa
---aat-tattaat-------ta-atttctaataattcctttaaagctcgatagggtctt
cttgtctattaattgtattaaagcttcttcactttaaaataaaattctataaaattataa
agagacagctatattcttgtcaaaccattcatactagccttcaattataaggcaaatgat
tatgctacctttgcacggtcagagtaccgcggccgtt-aaaa-aa-ttcactgggcaggt
ccgactccttattta---tt-gtttatacaagacattatatatcttatttggtatatgat
ccggtctagtgggaactgcattaagtcttcttattcgtgccgaattaggacagcctggag
ccttgcttggagatgatcaattatataatgtaattgtaacagctcacgcttttgttataa
ttttttttctagttatgccaataataattggtggatttggcaattgattggttcccttaa
tactaggagctcctgatatagcatttcctcgattaaataatataagtttttgactacttc
ctccttcattactattattactttcatcagctgcagtagaaagaggggctggaaccggat
gaacggtttatcctcctttagctggaaatttggctcacgccggtggttcagtagatctgg
ctattttttctttacatttagctggggcatcttctattttaggagcagttaactttatta
ctactatcattaatatacgatgaaagggtatacaatttgaacgtctttctttatttgtat
gatctgtaaaaattactgctattttacttttactttctttaccagtccttgcgggagcta
ttacaatacttttaactgatcgaaatcttaatacggctttttttgatccagcaggaggtg
gagacccaattttatatcaacacttgtttctgaagttta------
>Lophiotoma_picturata
caccaaaaagttaagtcata-taatc-acggtaaaaagacagttagacataatta-----
tttaa-ggttt--acttagcttttatagaaaggtaaaatttgtatataat-tgtatattt
taatc-aaaacca-aaaagttgaatctgtgacagcctggagggaaactgggattagatac
cccattattcctggatataaattaaat-ttgaatttaccagagtactatgaac-atataa
aatttaaaactcaaaggacttggcggtattttagaccatttaggggaacctgtctcataa
tcgataatccacgttacacctaacctttttttgctttcagcttgtatatcgttgtcgtca
ggtaactttttagaaattaggagttagc----taaaaat--agtaaattaaaacgtcaaa
tcaaggtgcagttaataaaaaggggaagatgggttacaatta-ttttagttataatt-ac
ggaa-aactataagaattttatagct-atgaaggaggacttaaaagtaaattaaattata
taaataatttgaataaggctctgaaatgtgccagaattttaatggtcgaacagaccaacc
cttaaagacttctgcatctttaggatattctggtccaacatcgaggtcacaaaccttttt
ttcgataagaactctcaaaaaagataatgctgttatccctacggtaactaatttcttt-a
atc-aaaaa-ctttggatcaa-tacttgaatgtaaat---tat-----ataaaaggaagc
tttatttgttccttagtcgccccaaccaaaat-attc-aatagt-taatttttt---aaa
---aat-tattaat-------ta-atttctagagatttctttaaagctcgatagggtctt
cttgtctattaattatattaaagcttcttcactttaaaataaaattctataaaattataa
agagacagctgcattcttgtcaaaccattcatactagcctttaattataaggcaaatgat
tatgctacctttgcacggtcagagtaccgcggccgtt-aaaa-aatttcactgggcaggt
ccgactccttattta---tt-atttgtacaaaacattatacatcttatttggtatatgat
ccggtctagtgggaactgcattaagtcttcttatccgagccgaattagggcagcctggag
ccttacttggtgatgatcagttatataatgtaattgtgacagctcacgcttttgttataa
ttttcttcttagttataccaatgataattggtgggtttggtaattgattggttcccctaa
tactaggagctcctgatatagcatttccccggttaaacaatataagtttttggctacttc
ctccttcattattattattactttcatcagctgcagtagaaagtggagctggtactggat
gaactgtttatcctcctttagctgggaatttagctcacgccggtggttcagtagatctgg
ctattttttctttacatttagctggtgcatcctctattttaggagcagttaattttatta
ccactatcattaatatacgatgaaaaggaatacaatttgaacgcctttctttatttgtat
gatctgtaaaaattactgctattttacttttactttccttgccagtccttgcaggagcta
ttacaatacttttaacggatcgaaatctaaatacagctttttttgacccagcagggggtg
gagacccaattttataccaacacttatttctgaagttta------
>Lophiotoma_polytropa
caccgagaagttaagtcatataaata-atggtaaaaaggcagttagacataattaat---
tttta-ggttt--acttaacttttataaaaaagtaaaatttgtatataat-tgtatattt
taatt-aagactg-taaagttgaatctgcgatcgcctggagggaaactgggattagatac
cccattattcctggatgtaaattaaat-ttaaatttaccggagtactatgaat-atataa
aatttaaaactcaaaggacttggcggtattttagactatttaggggaacctgtctcataa
tcgataatccacgttacacctaacctttttttgctttcagcttgtatatcgttgtcgtca
ggtaactttttagaaattagaagttagc----taaaaat--ggtaaatttaaacgtcaaa
tcaaggtgcagttaataaaaaggggaagatgggttacaatta-ttttaattataatt-ac
gaaa-aaccacaggaa-tctgcggtt-aataaggaggacttaaaagtaaattagattata
taaataatttgaataaagctctgaaatgtgccagaattttaatggtcgaacagaccaacc
cttaaagacttctgcatctttaggatattctggtccaacatcgaggtcacaaaccttttt
ttcgataagagctctcaaaaaagataatgctgttatccctacggtaactaattccttt-a
atc-aaaaa-ttttggatcaa-cacctgaatgtaaat---tgt-----ataaaaggaagc
tttgtttgttccttagtcgccccaaccaaaatatttc-aatagt-taatttttt--ttaa
---aat-tattaat-------tg-gcttctaaaaaattttttaaagctcgatagggtctt
cttgtctattaattgtattaaagcttcttcactttaaaataaaattctatagaattataa
agagacagctatattcttgtcaaaccattcatactagccttcaattataaggcaaatgat
tatgctacctttgcacggtcagagtaccgcggccgtt-aaaa-aacttcactgggcaggt
ccgactccttattta---tt-attttcacaaaacattatacatcctatttggtatgtgat
ccggtctagtgggaactgcattaagtcttcttattcgagctgagttaggacagcctggag
ctttacttggtgatgaccaattatataatgtaattgtaacagctcatgcttttgttataa
tttttttcttagttataccaatgataattggtggatttggtaattggttagttcctttaa
tactaggagctcctgatatagcatttcctcggttaaataatataagtttttggttacttc
ctccttcattattattattattgtcatcagctgcggtagaaagtggagctggaactggat
gaaccgtttatcctcctttagccggaaatttggctcacgccggtggatcagtagatttag
ctattttttctttacatttagctggggcatcttccattttaggagcagttaattttatta
ctactattattaacatacgatgaaaaggaatacaatttgaacgtctttctttatttgtat
gatctgtaaaaattactgctattttacttttgctttctttaccggtccttgcaggagcta
ttacaatacttttaactgatcgaaacctcaatacagctttttttgatccagccggaggtg
gagatccaattttataccaacatttatttctgaagttta------
>Turris_spectabilis
taccgagaaattaagtcata-tttta-acggtaaaaagacagttagacataattgt----
-ttta-ggttt--cttgacttcctataaaaaggtaaaatttgtatataat-aatgaaatt
taattttaaaccg-taaagttgaatctgtgacagcctagagggaaactgggattagatac
cccactattcttggttataaattaaa--tttaatttacctgagtactatgaat-acacaa
aatttaaaactcaaaggacttggcggtattttagaccatttaggggaacctgtctcataa
tcgatagtccacgttacacctaacctttttttgctttcagcttgtatatcgttgtcgtca
ggtaactttttagaaattagaagttagc----taaaaatagggtgagtttaaacgtcaaa
tcaaggtgcagttaataaaaaggtgaggatgggttacaatta--tttacttataact-ac
ggaa-aatcataagaa-ttgatgatt-attaaggaggacttaaaagtaaattagattata
taaataatttgaataaggctctgaaatgtgccagaattttaatggtcgaacagaccaacc
cttaaagacttctgcatctttaggatattctggtccaacatcgaggtcacaaaccttttt
ttcgataagaactctcaaaaaagataatgctgttatccctacggtaactaattctctc-a
atc-aaaca-ttctggatcca-tacttaaatgttatt---ttt-----attaaaggaagc
tttgtttgttcctcagtcgccccaactaaaat-attt-cttagc-taatttttt---aaa
at-ttt-tattaat-------tt-atttctaaaaatttttttcaagctcgatagggtctt
cttgtcttttaatttaattaaagcttctgcactttaaaataaagttctataaaattataa
agagacagccatattcttgtcaaaccattcatactagccttcaattataaggcaaatgat
tatgctacctttgcacggtcagagtaccgcggccgtt-aaaaataattcactgggcaggt
ccgactccttattta---tt-tta-agacaaaactctatacatcttatttggtatatgat
ccggtctagtagggactgctttaagtcttcttattcgagccgaattagggcaacctgggg
cgttacttggtgatgaccagctgtataatgttattgtaacagctcatgcttttgttataa
tcttttttctagtaatgccaatgataattggtgggtttggcaattgattggttcctctta
tattaggggctcctgatatagcattccctcgattaaacaatataagtttctggctgcttc
ctccttctttattattattactatcgtcagctgcagtagaaaggggagctggtactgggt
gaactgtttatcctcctctggctggaaatttagcgcacgctggaggttcggtggatttag
ctattttttcattacatttagccggggcatcttctattttaggtgcagtaaattttatta
ctactattattaatatacgatgaaaaggaatacaatttgaacgcctttctttatttgtat
gatctgtaaaaattactgctattttgcttttactttccttaccagtacttgcaggagcca
ttacgatacttttaactgatcgaaatcttaatacagctttttttgacccagccggaggcg
gggacccaatcctttatcaacacttgttcctgaagttta------
>Turris_babylonia
taccgagaaattaagtcata-tttaa-acggtaaaaagacagttagacatagttaa----
-ctta-ggctt--tttgactttctataaaaaggtaaaatttatacatagt-tatgaaatt
tgatttaaagctg-taaagttgaatctgtgataacctagagggaaactgggattagatac
cccactattcttggatgtaaattaaa--tttaatttacccgagtactatgaat-atacaa
aatttaaaactcaaaggacttggcggtattttagaccatttaggggaacctgtctcataa
tcgatagtccacgttacacctaacctttttttgctttcagcttgtatatcgttgtcgtca
ggtaactttttagaaactagaagttagc----taaaaatatagtaagtttaaacgtcaaa
tcaaggtgcagttaataaaaaggcgaggatgggttacaatta--tttacttataatt-ac
ggaa-aatcataagaa-ttgatgatt-tctaaggaggacttaaaagtaaattagattata
taaataatttgaataaggctctgaaatgtgccagaattttaatggtcgaacagaccaacc
cttaaagacttctgcatctttaggatattctggtccaacatcgaggtcacaaaccttttt
ttcgataagaactctcaaaaaagataatgctgttatccctacggtaactaattccttc-a
atc-aaaca-ttttggatcaa-tacttgaatgttatt---ctt-----ataaaaggaagc
tttatttgttcctcagtcgccccaactaaaat-tttt-tttaga-taatttttt---aaa
atcttt-tattaat-------ta-atttctaaaaatttcttttaagctcgatagggtctt
cttgtcttttaattatattaaagcttcttcactttaaaataaaattctattaaattataa
agagacagctatattcttgtcaaaccattcatactagccttcaattataaggcaaatgat
tatgctacctttgcacggtcagagtaccgcggccgttaaaaaataattcactgggcaggt
ccgactccttattta---tc-ata-gaacaaaacactatacattttatttggtatatgat
ccggtctagtgggaactgctttaagtcttcttattcgagccgaattagggcaacctgggg
cgttacttggtgatgatcaattatataatgttattgtaacagctcacgcttttgttataa
tttttttcttagtcatgccaatgataattggtggatttggtaattgattagttcctctca
tattaggagctcctgatatagcatttcctcgattgaataatataagtttttgactgctgc
ctccttccttattgcttctgttatcatcagctgcagtagaaagaggggctggtactgggt
ggactgtgtatcctcctctagctggaaatttagctcacgccggcggttcggtagacttag
ctattttttctttacatttagctggtgcatcttctattttaggtgcagtaaattttatta
ctaccattatcaatatacgatgaaagggaatacaatttgaacgtctttctttatttgtat
gatctgtaaaaattactgctattttgcttttactttcattaccggtacttgcaggagcta
ttacgatacttttaactgatcgaaatcttaatacagctttttttgatccagccggtggtg
gggacccaatcctttatcaacatctgtttctgaagttta------
>Turris_dollyae
caccgagaaattaagtcata-tttaa-acggtaaaaagacagttagacataattcc----
-ttta-ggttta-cctgactttctataaaaaggtaaaatttgtatatagt-tatgaaatt
taatttaaaaccg-taaagttgaatctgtgatagcctagagggaaactgggattagatac
cccactattcttggatgtaaattaaa--tttaatttacctgagtactatgaac-acat-a
aatttaaaactcaaaggacttggcggtattttagactatttaggggaacctgtctcataa
tcgatagtccacgctatacctaacctttttttgctttcagcttgtatatcgttgtcgtca
ggtaactttttagaaactagaagttagc----taaaaataaagtaagtttaaacgtcaaa
tcaaggtgcagttaataaagaggtgaggatgggttacaatta--tttacttataact-ac
ggag-aatcataagaa-tttgtgatt-actaaggaggacttaaaagtaaattagattata
taaataatttgaataaggctctgaaatgtgccagaattttaatggtcgaacagaccaatc
cttaaagacttctgcatctttaggatattctggtccaacatcgaggtcacaaaccttttt
ttcgataagaactcttaaaaaagataatgctgttatccctacggtaactaattccttt-g
atc-aaaca-ttttggatcaa-cacttgaatgtaatt---ctt-----ctgaaaggaagc
tttgtttgttccttagtcgccccaactaaaat-gttt-tttagc-taatttttt---aag
atcttt-tattaat-------tg-atttctaaaaatttctttcaagctcgatagggtctt
cttgtcttttaattaaattaaagcttcttcaccttaaaataaaattctatgaaattataa
agagacagctatattcttgtcaaaccattcatactagcctttaattataaggcaaatgat
tatgctacctttgcacggtcagagtaccgcggccgtt-aaaaataattcactgggcaggt
ccgactccttattta---tt-ttg-ggacaagacattgtatatcttgtttggtatatggt
ctggtctagtgggaactgctttaagtcttcttattcgagctgaattaggacagcctgggg
cattacttggcgatgatcaattatataatgttattgtgacagctcatgcttttgttataa
ttttttttttagtaataccaataataattggtgggtttggtaattggttggttcccctta
tattaggagctccggatatggcatttcctcggctaaataatataagtttttgattacttc
ctccttctctattgcttttattatcatcagccgcagtagaaaggggagctgggactggat
ggactgtctatcctcctctcgccggaaatttggcacatgctggaggttcagtagatctag
ccattttttccttacatttagctggggcatcttctattttaggtgcagtaaattttatta
ctactattatcaatatacgatgaaaaggaatacaatttgaacgtctttccttatttgtat
ggtctgtaaaaattactgctattttacttctactttcgttaccggtacttgcaggagcta
ttacaatacttttaactgatcgaaatcttaatacagctttttttgacccagccggaggcg
gggaccctattctttatcagcacttattcctgaagttta------
>Turris_normandavidsoni
taccgagaaattaagtcata-tttaa-acggtaaaaagacagttagacatagttgt----
-ttta-ggtt---gctaactttctataaaaaggtaaaatttatatatagt-tatgaaatt
taatttaaaaccg-taaagttgaatctgtgatagcctagagggaaactgggattagatac
cccactattctaggatgtaaactaaa--tttaatttacctgagtactatgaac-acat-a
aatttaaaactcaaaggacttggcggtattttagactgtttaggggaacctgtctcataa
tcgatagtccacgttacacctaacctttttttgctttcagcttgtatatcgttgtcgtca
ggtaactttttagaaattagaagttagc----taaaaataaagtaagtttaaacgtcaaa
tcaaggtgcagttaatagaaaggtgaggatgggttacaatta--tttatttataatt-ac
ggag-aatcataagaa-ttgatggtt-attaaggaggacttaaaagtaaattagattata
taaataatttgaataaggctctgaaatgtgccagaattttaatggtcgaacagaccaacc
cttaaagacttctgcatctttaggatattctggtccaacatcgaggtcacaaaccttttt
ttcgataagagctcttaaaaaagataatgctgttatccctacggtaactaattccttt-g
atc-aaata-ttttggatcaa-tacctgaatgtaatt---ctt-----gtaagaggaagc
tttgtttgttcctcagtcgccccaactaaaat-gttc-tttagc-caatttttt---aag
gtcttt-tattaat-------ta-gtttctaaaaatttttttcaagctcgatagggtctt
cttgtcttttaattgaattaaagcttcttcaccttaaaataaaattctatgaaattataa
agagacagctatattcttgtcaaaccattcatactagcctttaattataaggcaaatgat
tatgctacctttgcacggtcagagtaccgcggccgttaaaaaaaaattcactgggcaggt
ccgactccttattta---tt-tta-gaacaagacattatatatcttgtttggtatatggt
ccggtctagtgggaactgctttaagtcttcttattcgagctgaattaggacagcctgggg
cgttacttggcgatgatcaattatataatgtcattgtaacagctcatgcttttgttataa
tttttttcttagtgataccaataataattggtgggtttggaaactggctagttcctctta
tactgggggctccagacatggcatttcctcggctaaataacataagtttttgattgcttc
ctccttctctgttgctcttattgtcatcagctgcggtagaaaggggggctggaaccggat
gaacggtttatcctcctcttgctggaaatttggcacatgctggaggttcagtggacctgg
ccattttttctttacatttggctggggcatcttctattttaggtgcagtaaattttatta
ctactattattaatatacgatgaaaaggaatacaatttgaacgtctttctttatttgtat
gatctgtaaaaattaccgctattttacttctactttcattaccggtgcttgcaggggcta
ttacaatacttttaactgatcgaaatcttaatacagctttttttgatccggccggaggtg
gggatccaattctttatcagcatttatttctgaagttta------
>Turris_hidalgoi
caccgagaaattaagtcatatttttt-atggtaaaaagacagttagacatagtcac----
-ttag-gttta--cttgactttctataaaaaggtaaaatttgtatatagt-tatgaaatc
taatttaaaaccg-taaagttgaatctgtgataacccagagggaaactgggattagatac
cccactattcttggatgtaaattaa---tttaatttacccgagtactatgaat-acataa
aatttaaaactcaaaggacttggcggtattttagaccatttaggggaacctgtctcataa
tcgatagtccacgttacacctaacctttttttgccttcagcttgtatatcgttgtcgtca
ggtaactttttagaaattaaaagttagc----taaaaataaagtaagtttaaacgtcaaa
tcaaggtgcagttaataaaaaggtgaggatgggttacaatta--tttatttataatt-ac
ggaa-aatcataggaa-ttaatgatt-attaaggaggacttaaaagtaaattagattata
taaataacttgaataaggctctgaaatgtgccagaattttaatggtcgaacagaccaacc
cttaaagacttctgcatctttaggatattctggtccaacatcgaggtcacaaaccttttt
ttcgataagagctctcaaaaaagataatgctgttatccctacggtaactaattccttt-a
atc-aaaaatttttggatcca-tacttgaatgttata---ttt-----attaaaggaagc
tttgtttgttccttagtcgccccaactaaaat-gttt-tgtagc-taatttttt---taa
atctcc-tattaac-------ta-gtttctaaaaatttctttcaagctcgatagggtctt
cttgtcttttaattttattaaagcttcttcaccttaagataaaattctataaaattataa
agagacagctatattcttgtcaaaccattcatactagccttcaattataaggcaaatgat
tatgctacctttgcacggtcagagtaccgcggccgttaaaaaataattcactgggcaggt
ccgactccctatttg---tt-tca-gaacaaaacactgtatattttatttggtatatgat
ccggtctagtgggaactgctttaagtcttcttattcgagctgaactagggcaacctggag
ctttgcttggcgatgatcaattgtataatgttattgtaacagctcacgcttttgttataa
tcttttttttagtaatgccaatgataattggcggatttggaaattggctggttcctctta
tattaggagctcccgacatagcatttcctcggttgaataatataagtttttggctgcttc
ccccttctttattacttttattatcatcagctgcagtagaaagaggagctggtaccggat
ggactgtttatcctcctttggctggaaatttggcgcatgctggaggttcagtggatttgg
ctattttttccttacatttagctggggcatcttctattttaggtgcagtaaattttatta
ctactattattaatatacgatgaaagggaatacaatttgaacgcctttccttatttgtat
gatctgtaaaaattactgctattttactcttactttcattaccggtacttgcaggagcta
ttacaatactcttaactgatcgaaatcttaacacagcttttttcgatccagccgggggtg
gagatcctattctttatcaacacctgtttctgaagttta------
>Turris_guidopoppei
caccgagaaattaagtcatg-tttaa-atggtaaaaagacagttagacatagttat----
-ctta-ggtttg-cctaattttctataaaaaggtaaaatttatatatagt-tataggatt
taatttgaaaccg-taaagttgaatctgtgatagcctagagggaaactgggattagatac
cccactattctagggcgtaaattaaa--cttaatttacccgagtactatgaat-acataa
aatttaaaactcaaaggacttggcggtattttagaccatttaggggaacctgtctcataa
tcgatagtccacgttacacctgacctttttttgctttcagcttgtatatcgttgtcgtca
ggtaactttttagaaattagaagttagc----taaaaat--agtaagtttaaacgtcaaa
tcaaggtgcagttaataaagaggtgaggatgggttacaatta--tttatttataatt-ac
ggag-aaccataagaa-ttgatggtt-attaaggaggacttaaaagtaaattagattata
taaataacttgaataaggctctgaaatgtgccagaattttaatggtcgaacagaccaacc
cttaaagacttctgcatctttaggatattctggtccaacatcgaggtcacaaaccttttt
ttcgataagaactcttaaaaaagataatgctgttatccctacggtaactaattccttt-a
atc-aaaaa-ttttggatcaa-tacttgaatgttatt---att-----attaaaggaagc
tttacttgttccctagtcgccccaactaaaat-attt-tatagcttaatttttt---aaa
atcttt-tattaat-------ta-acttctaaaaatttcttttaagctcgatagggtctt
cttgtcttttaattttattaaagcttcttcaccttaagataaaattctataaagttataa
agagacagctatattcttgtcaaaccattcatactagccttcaattataaggcaaatgat
tatgctacctttgcacggtcagagtaccgcggccgttaaaaatatattcactgggcaggt
ccgactccttatttg---tt-tta--gacaaaacactatatatcttatttggtatatgat
ccggtctagtgggaactgctttaagtcttcttattcgagccgaattagggcaacctgggg
cgttacttggtgatgatcagttatacaatgttattgtaacagctcatgcttttgttataa
ttttctttttagttataccaatgataattggaggatttggtaactggctagtccccttaa
tattaggtgctcctgatatagcatttcctcggttaaataatataagtttttgactgcttc
ctccttctttattacttttgttatcgtcagctgcagtagaaaggggagccggtactggat
gaactgtttaccctcctctagctggaaatttagcacatgctggaggttcagtagatttag
ctattttttctttacatcttgctggtgcatcttctattttaggtgcagtaaattttatta
ctaccattattaacatacgatgaaagggaatacaatttgaacgtctttccttattcgtat
gatctgtaaagattactgctattttactcttgctttcattgccggtccttgcaggagcta
ttacaatgcttttgactgaccgaaatcttaatacagctttttttgatccggccggaggtg
gagatccaattctttatcaacacttatttctgaagttta------
>Turris_grandis
caccgagaaattaagtcata-tttaa-atggtaaaaagacagttagacatagtta-----
-ttta-ggttg--ttcaactttctatagagaggtaaaatttatatatagt-tatgaaact
taatttacaacta-taaagttgaatctgtgatatcctagagggaaactgggattagatac
cccactattcttggatgtaaattaaa--tttaatttacctgagtactatgaat-atataa
aatttaaaactcaaaggacttggcggtattttagaccatttaggggaacctgtctcataa
tcgatagtccacgctatacctgacctttttttgctttcagcttgtatatcgttgtcgtca
ggtaactttttagaaaccagaagttagc----taaaaatagagtaagttcaaacgtcaaa
tcaaggtgcagttaataaaaaggtgaggatgggttacaatta--tctacttataatt-ac
ggaa-aatcataagaa-ctgatggt--atcaaggaggacttaaaagtaaattagattata
taaataatttgaataaggctctgaaatgtgccagaattttaatggtcgaacagaccaacc
tttaaagacttctgcatctttgggatattctggtccaacatcgaggtcacaaaccttctt
ttcgataagaactctcaaaaaagataatgctgttatccctacggtaactaatttcttt-g
atc-aaata-ttttggatcta-cacttgaatgttgtt---att-----attaaaggaagc
tttatttgttccttagtcgccccaactaaaat-gttt-tttagt-gaatttttt---aag
---ttt-tattaat-------ta-atttctaaaaatttctttcaagctcgatagggtctt
cttgtcttttaattaaattaaagcttcttcactttaagataaaattctataaaattacaa
agagacagctatattcttgtcaaaccattcatactagcctttaattataaggcaaatgat
tatgctacctttgcacggtcagagtaccgcggccgtt-aaaaataattcactgggcaggt
ccgactccctattta---tt--ta-gaacagaacattgtatatcctatttgggatatgat
ctggtttggtgggaactgccttaagtctcctgattcgagccgaattagggcaacccgggg
cattgcttggcgatgaccagctgtataatgtcattgtgacagctcatgcttttgttatga
tttttttcttggtaataccaatgataattggggggtttggtaactgattggttcctctta
tgctaggggctcctgacatagcatttccccgattaaacaatataagtttttggttacttc
ctccttctctattacttttattatcctcagctgcagtagaaaggggggctggtactggat
gaactgtttaccctcccttagctgggaatctagcacatgctggaggttcagtagacctag
ctattttttctttacacttagctggggcatcttctattttaggtgcagtaaattttatta
ctactattatcaatatacgatgaaaaggaatacaatttgagcgtctttctttatttgttt
gatccgtgaaaattactgctattttacttttactttcattaccagtacttgcgggagcca
ttacgatacttttaactgatcgaaatcttaacacagccttttttgacccagccggtggtg
gtgacccgatcctttatcagcacttgtttctgaagttta------
>Turridrupa_bijubata
taccaagaagctaagtcata-tttta-acggtaaaaaggcagttagacaat--------a
tttta-ggttt--tttgattatttataaaaaagtaaaatttgcatataaa-tatataaat
taata-ataacta-ctaggttgaacctgcgatagcctggagggaaactgggattagatac
cccactattcctggctgtaaatcaattgttaaatttaccagagtactatgaatactataa
aatttaaaactcaaaggacttggcggtgttttagaccacttaggggaacctgtctcataa
tcgataatccacgttacacctaacctttttttgctttcagtttgtatatcgttgtcgtca
ggtaactttttagaatacagaagttagc----taaaaat--attaaatttaaacgtcaaa
tcaaggtgcagctaataaaaaggtgaagatgggttacaatta-ttttaattataaca-ac
gaaa-agtcatcagaa-ttagtgact--agaaggaggacttaaaagtaaattaaattata
taaataatttgaataaggctctgaaatgtg-cagaattttaatggtcgaacagaccaacc
cttaaagacttctgcatctttaggatattctggtccaacatcgaggtcacaaaccttttt
ttcgataggaactctcaaaaaagataatgctgttatccctacggtaactaattccttt-a
atc-aaaaa-ctttggatcaagtacttgtatgtattt---aata----ataaaaggaagc
tttatttgttcctcagtcgccccaaccaaaat-gttt-tatagt-taatttttt---aaa
atttat-aaataac----------tcttctataaatttttttaaagctcgatagggtctt
cttgtcttttaattttactaaggcttcttcaccttaagataaaattctaattaattgaaa
agagacagttatattcttgtcaaaccattcatactagccttcaattataaggcaaatgat
tatgctacctttgcacggtcagagtaccgcggccgtt-aaaa-aatttcaccgggcaggt
ccgactccctataat---tt-ttc-tttcaaaacattatacatcttatttggtatatgat
ccggtttggtgggaaccgctttaagtcttcttatccgagctgagttgggtcagcctggag
cactgttaggtgacgatcaactatataatgtaattgtaacagctcacgcttttgttataa
ttttttttctagttataccaatgataatcggtgggtttggaaactgattggtccctctta
tattaggggctccagatatggcttttcctcgacttaataatatgagtttttgattattgc
ccccttcgttgttattattgctatcttcagctgcagtagaaagaggtgctggaactggat
gaactgtttatcctcctttagctggaaatttggctcacgccggtgggtcagttgacttag
ctattttttctttacatctagcaggggcttcttcgattttaggggcagttaattttatta
ctactattattaacatacgatgaaaaggaatgcaatttgaacgtctttctttatttgtgt
gatcagtaaaaattactgctattttacttttattatctttaccagtgcttgctggggcta
ttacaatgcttttaactgaccgaaatttaaatacagctttctttgacccagccggaggtg
gagatcctattttataccaacatctattc----------------
>Turridrupa_elongata
caccaagaagctaagtcata-tttta-acggtaaaaaggcagttagacaat--------a
tttta-agttt--tttgattatttataaaaaagtaaaatttgcatataaa-tatataagt
caata-acaacta-ctaagttgaatctgcgatagcctggagggaaactgggattagatac
cccattattcttggccgtaaatcaatt-attaatttaccagagtactatgaatactataa
aatttaaaactcaaaggacttggcggtgttttagaccacttaggggaacctgtctcataa
tcgataatccacgttacacctaacctttttttgctctcagtttgtatatcgttgtcgtca
ggtaactttttagaaattagaagttagc----taaaaat--gttaaatttaaacgtcaaa
tcaaggtgcagctaataaaaaggtgaagatgggttacaatta-ttttaattataaca-ac
ggaa-aaccattagaa-ttaatggct--ggaaggaggacttaaaagtaaattaaattata
taagtaacttgaataaggctctgaaatgtgccagaattttaatggtcgaacagaccaacc
cttaaagacttctgcatctttaggatattctggtccaacatcgaggtcacaaaccttttt
ttcgataagaactctcaaaaaagataatgctgttatccctacggtaactaatttcttt-a
atc-aaaaa-ctttggatcaagtactcgtgcgtattt---aata----ttaaaaggaagc
tttatttgttcctcagtcgccccaactaaaat-attt-tatagt-caattttct---aaa
atttat-aaataat----------tcttctataaatttttttaaagctcgatagggtctt
cttgtcttttaattttactaaggcttcttcaccttaatataaaattctaattaattgtaa
agagacagtcatattcttgtcaaaccattcatactagccttcaattataaggcaaatgat
tatgctacctttgcacggtcagagtaccgcggccgtt-aaaa-aatttcactgggcaggt
ccgactccttataaa---tt-ttt-tctcaaaacattatacattctatttggtatatgat
ccggtttggtgggaaccgctttaagtcttcttattcgagctgaattaggtcaacctggag
cgctattaggtgacgatcaactatataacgtaattgtaacagctcatgcttttgttataa
ttttttttctggttataccaatgatgattggtggatttggtaactgattggttcctctta
tattaggggctccagatatagcttttcctcgacttaataatataagtttttggttattac
ctccttcgttactattattattatcgtcagctgcggtggaaagaggtgccgggactggat
gaactgtttatccgcctttagctgggaacctggctcacgccggtggatcagttgatttag
ctattttttctctgcatttagccggggcttcttcgattttaggggcagttaactttatta
ctactattattaatatacgatgaaaaggaatacagtttgaacgtctttctttatttgtgt
gatcagtaaagattactgctattttacttttattatctctaccagtacttgctggagcta
ttacaatgcttttaactgaccgaaatctaaatacagctttctttgacccagctgggggtg
gagatcctattttatatcaacatttattttgattctttggtcacc
>Turridrupa_neojubata
caccaagaaattaagtcata-tttta-atggtaaaaagacagttagacagtaa-------
ttaaa-agttt--tttgatttcttatataaaagtaaaatttgcatataaattctataacc
caata-ataacta-caaggttgaatctgtgacagcttggagggaaactgggattagatac
cccactattcctagctataaattaaaa-ttgaatttaccagagtactacgaat-aattaa
aatttaaaactcaaaggacttggcggtattttagaccacttaggggaacctgtctcataa
tcgatagtccacgttacacctaacctttttttgtcctcagtttgtatatcgttgtcgtca
ggtaacttttcagaaattagaagttagc----taaaaac--attaaatttaaacgtcaaa
tcaagatgcagctaataaaaaggtgaggatgggttacaattatttttaattataatt-ac
ggag-aatcataagaattaaatgattaatgaaggaggacttaaaagtaaattagattata
taaataatttgaataaggctctgaaatgtgccagagttttaacggtcgaacagaccaacc
cttaaagacttctgcatctttaggatactctggtccaacatcgaggtcacaaaccttttt
ttcgataagagctcttaaaaaagataatgctgttatccctacggtaactaatttcttt-a
atc-aaaaa-tcttggatcaagtgcttgtatgtttgt-aatat-----tttaaaggaagc
tttgtttgttcctcagtcgccccaaccaaaat-agtt-aatagt-ttaattttt---taa
---att-tattaat-------gt-ttttctatcaatttttttaaagctcgatagggtctt
cttgtcttttaatctcattaaggcttcttcaccttaaaataaaattctaattaattataa
agagacagttatattcttgtcaaaccattcatactagccttcaattataaggcaaatgat
tatgctacctttgcacggtcagagtaccgcggccgtt-aaaa-attttcaccgggcaggt
ccgactccctattatgcttt-taa-tttcaaaacactatatatcttatttggtatgtgat
ctggcttggtgggaaccgctttaagtcttcttattcgagctgaattgggtcaacctgggg
cattgcttggtgatgatcaattatataatgtaattgtaacagcccatgcttttgttataa
ttttctttttagttatacctataataattggtggatttggtaactggttagttcctttga
tactaggggctccaggtatggcattccctcggttgaataatataagtttctggctattac
ctccttcattactattgctgttatcatcagctgcagtagaaagaggtgcggggacaggat
gaaccgtttatcctcccttagctgggaatttggctcacgccggtgggtcagtagacttag
ctattttttctttacatttagctggggcttcttccattttaggggcagttaactttatta
ctactattattaatatgcggtgaaaagggatacaattcgaacgtctttctttattcgttt
gatcagtaaaaatcactgctattttacttttattgtcattgccagtacttgctggagcca
ttacaatacttctaactgatcgaaatttaaatacagccttttttgacccggctggaggtg
gggatcctattttataccagcatttattttggttctttggtcacc
>Turridrupa_jubata
caccaagaaattaagtcata-tttca-atggtaaaaagacagttagacagtaa-------
ttaaa-agttt--tttgatttcttatataaaggtaaaatttgcatataaattctataacc
caatg-ataacta-caaggttgaatctgtgacagcttggagggaaactgggattagatac
cccactattcctagctataaattaaaa-ttgaatttaccagagtactacgaat-aattaa
aatttaaaactcaaaggacttggcggtattttagaccacttaggggaacctgtctcataa
tcgatagtccacgttacacctaacctttttttgtcctcagtttgtatatcgttgtcgtca
ggtaactttttagaaattagaagttagc----taaaaac--attaaatttaaacgtcaaa
tcaagatgcagctaataaaaaggtgaggatgggttacaattatttttaattataatt-ac
ggag-aatcataagaattaaatgattaatgaaggaggacttaaaagtaaattagactata
caaataatttgaataaggctctgaaatatgccagagttttaatggtcgaacagaccaacc
cttaaagacttctgcatctttaggatactctggtccaacatcgaggtcacaaaccttttt
ttcgataagagctcttaaaaaagatgatgctgttatccctacggtaactaatttcttt-a
atc-aaaaa-ttttggatcaagtgcttgtatgtttgt-aatat-----tttaaaggaagc
tttgtctgttcctcagtcgccccaaccaaaat-agtt-aatagt-ttaattttt---taa
---att-tattaat-------gt-ttttctatcaatttttttaaagctcgatagggtctt
cttgtcttttaatcctattaaggcttcttcaccttaaaataaaattctagttaattgtaa
agagacagttatattcttgtcaaacccttcatactagccttcaattataaggcaaatgat
tatgctacctttgcacggtcagagtaccgcggccgtt-aaaa-attttcaccgggcaggt
ccgactccctattatgcttt-taa-tttcaaaacattatatatcttatttggtatgtgat
ctggcttggtgggaactgctttaagtcttcttatccgagctgaattgggtcaacctgggg
cattgcttggtgatgatcaattatataatgtaattgtaacagcccatgctttcgttataa
ttttctttttagttataccaataataattggtggatttggtaactgattagttcctttga
tactgggggctccagacatggcatttcctcgattgaataatatgagtttctgactattac
ctccttcattactattgctgttatcatcagctgcagtggaaagaggtgcagggacaggat
gaactgtttatcctcctttagctgggaatttggctcacgccggtgggtcagtagacttag
ctattttttctttacatttagctggggcttcttctattttaggggcagttaactttatta
ctactattattaatatgcggtgaaaagggatacaattcgagcgtctttctttattcgttt
gatcagtaaaaattactgccattttacttttgttgtcattaccagtacttgctggagcca
ttacaatacttctaactgatcgaaatttaaacacagccttttttgacccggctggaggtg
gggatcctattttataccagcatttgttttggttttttggtcacc
>Purpuraturris_cristata
aaccaagaaattaagttata-tagta-atggtaaaaagacagttaaacatatt-------
ttaca-agttt--tttgatatcttataaaaaagtaaaatttgtatataag-taaataatt
ttata-aaaacta-aaaagttgaacctgtgaaaaccaggagggaaactgggattagatac
cccactattcctggctgtaaattaaaa-ctaaatttaccagagtactatgaat-ataaaa
aatttaaaactcaaaggacttggcggtgttttagaccacttaggggaacttgtctcataa
tcgataatccacgttataccttgcctttctttgttttcagtttgtatatcgttgtcgtca
ggtaacttttaaaaaaatagaagttagc----taaaaat--tgtaaacttaaacgtcaaa
tcaagatgcagctaatagaaaggagaagatgagttacaatta-ttttatttataact-ac
ggga-aatcataggaa-ttgatgattatataaggaggacttaaaagtaaattagattata
taaataacttgaataaggctctgaaatgtgccagaattttaatggtcgaacagaccaacc
tttaaagacttctgcatctttggggtattctggtccaacatcgaggtcacaaaccttttt
ttcgatagggactctcaaaaaagataatgctgttatccctacggtaactaatttcttt-a
atc-aaaattttttggatcag-tacttgtatgtatat--aaata----tataaaggaagc
tttatttgttccttagtcgccccaactaaaat-attt-aatagc-taatttttt---aag
---cta-tattaat-------ta-atttctattaatttctttaaagctcgatagggtctt
cttgtcttttaattttactaaggcttcttcaccttaaaataaaattttatataattataa
agagacagctatattcttgtcaaaccgttcataccagccttcaattataaggcaaatgat
tatgctacctttgcacggtcagagtaccgcggccgtt--aaa-aatctcactgggcaggt
ccgactccttatttt---at-gta-ttacaaaacattatacatcttatttggtatgtgat
ctggcttggtagggactgccttaagtctacttattcgagcagaattaggacaacctggag
cattacttggtgatgaccaattatataatgttattgtaacagctcatgcttttgttataa
ttttttttctagttatacctataataattggtggatttggtaattgattagttcctttaa
tacttggagcccctgatatagcattccctcgattgaataatataagtttttgattattac
ctccttccttattattattattatcatctgctgcagttgaaagaggagctggaactggat
gaacagtctatccaccattagctggaaatttagctcatgctggtgggtcagtagatttag
ctattttttctttacatttagctggtgcatcttctattttaggagcagttaattttatta
caactattatcaatatacgatgaaaaggaatacaatttgaacgtctttctttatttgtat
gatctgtaaaaattactgctattcttctactattatctctacctgtgcttgcaggagcta
ttactatgcttttaactgatcgaaatttaaatacagccttttttgacccagctggaggag
gagatcctattttatatcagcatttattttgattctttggtcacc
>Purpuraturris_cryptorrhaphae
aaccaaagaattaagttata-ttgta-acggtaaaaagacagttaggcatacatta----
-tcaa-agttt--ttctattgtttataaaggagtaaaattcgaatataga-tatatagtt
taata-aaaacta-ataagctgaatctgtgaaagcttggagggaaactgggattagatac
cccactattcctagctataaactaaag-ttagatttaccagagtactacgaac-gtcaca
aatttaaaactcaaaggacttggcggtattttagaccacttaggggaacctgtctcataa
tcgataatccacgctatacctaacctttttttgttcccagtttgtatatcgttgtcgtca
ggtaactttttagaaatcagaagttagc----t-aaaat--aatgaatttaaacgtcaaa
tcaagatacagctaatagaaaggtgaagatgggttacaatta-ttttaattataact-ac
gaaa-aattattagaa-ttaataata-gtgaaggaggacttgaaagtaaattagattata
taaataatttgaatatggctctgaaatgtgccagaattttaatggtcgaacagaccaacc
tttaaagacttctgcatctttgggatattctggtccaacatcgaggtcacaaaccttctt
ttcgataagaactctcaaaaaagataatgctgttatccctacggtaactaatttttttaa
acc-aaaaa-ttttggatcaa-tacttatatgttatg---cta-----ttgaaaggaagc
tttttttgttccttagtcgccccaactaaaat-gttc-agtagt-caatattttatctaa
atcaat-tactaat-------ta-atttctacaaatttttttaaagctcgatagggtctt
cttgtcttttaatttcactaaggcttcttcaccttaaaataaaattctagttaattataa
agagacagttttgctctcgtcaaaccattcatactagccttcaattataaggcaaatgat
tatgctacctttgcacggtcagggtaccgcggccgtt-taaa-actttcactgggcaggt
ccgactccctatttt---at-tca-tttcaaaacattatacatcttatttggaatgtgat
ctggtttggtaggaactgctctaagtcttcttattcgggctgaattagggcaaccaggcg
cattacttggtgatgatcaactatacaatgttattgtaacagctcatgcttttgttataa
ttttttttttagtaatgcctataatgattggcggctttgggaactggttggttcctctaa
tgttaggagctcctgatatagcattccctcgattaaataacataagcttttgattattac
ctccttctttattactattattatcttcagctgcagtcgagagaggagctgggactggat
ggacagtttatcccccattggctggaaatctagctcatgctgggggatcagtagatctag
ctattttttctctacatttagctggggcatcttctatcctaggggcagtaaattttatta
ctactattattaacatacgatgaaaaggaatgcaattcgagcgtctttctttatttgtgt
gatcagtaaaaattactgctattttacttcttttatcattaccagttctcgcaggggcta
ttacaatacttttaactgatcgaaatttgaacactgctttttttgatccggcaggaggtg
gagatccaattttatatcagcatttattctgattttttggtcacc
>Purpuraturris_nadaensis
gaccgagaaattaagttata-ttaaaaacggtaaaaagacagttaggcatacgttg----
ttaaa-agttt--tttcattgtttataaagaagtaaaattcggatataaa-tatataatt
taata-aaaacta-agtagctgaatctgtaaaagcttggagggaaactgggattagatac
cccattattcctagctgtaaactaaag-ttagatttaccagagtactacgaac-gtcaca
aatttaaaactcaaaggacttggcggtattttagaccatttaggggaacctgtctcataa
tcgataatccacgttatacctgacctttttttgttctcagtttgtatatcgttgtcgtca
ggtaacttttcagaaaccagaagttagc----taaaaat--agtaagtttaaacgtcaaa
tcaagatgcagctaatagagaggtgaagatgggttacaatta-ttttaattataact-ac
agaa-aatcattagaa-ttagtgata-gagaaggaggacttaaaagtaaattgaattaca
taaataatttgaatatggctctgaaatgtgccagaattttaatggtcgaacagaccaacc
tttaaagacttctgcatctttgggatattctggtccaacatcgaggtcacaaaccttctt
ttcgataagaactctcaaaaaagataatgctgttatccctacggtaactaatttttct-g
acc-aaaaa-ttttgggtcaa-tacctatatgttata---ctgct---ataaaaggaagc
tttatttgttccttagtcgccccaactaaaat-attcaaatagc-caattttat--ttaa
attaat-tactaat-------tg-atttctatagatttttttaaagctcgatagggtctt
cttgtcttttaattttattagggcttcttcaccctaagataaaattctaactaattataa
agagacagttttattcttgtcaaaccattcatgctagccttcaattataaggcaaatgat
tatgctacctttgcacggtcagggtaccgcggccgtt-taaa-attttcactgggcaggt
ccgactccctatttt---at-tta-tttcaagacactatacatcttatttggtatatgat
ccggcttggtaggaactgctctaagtcttcttattcgagctgagttggggcagccaggtg
cattacttggtgatgatcaattatataatgttattgtaacagctcatgcttttgtcatga
ttttttttttagtaatacctataatgattggtggttttggtaattgattggttcctttaa
tattaggggctcccgatatagcatttcctcgattaaataatataagtttctggttattac
caccttccttattacttttgttatcttcagctgcagtggaaagaggagccggaactggat
gaacggtttaccctccattggctggaaatctagctcatgctgggggatcagtggacttag
ctattttttctttacatttagctggggcatcttctattttaggggcagtaaattttatta
ccactattattaacatacgatgaaaaggtatgcagtttgaacgtctttctttatttgtat
gatcagtaaaaattactgctatcttacttcttttgtcattacctgttcttgcaggggcta
ttacaatgcttttaaccgatcgaaatctaaatactgctttctttgatccagcgggaggtg
gagatccaattctttatcaacatctattctggttctttggtcacc
>Purpuraturris_undosa
gaccaagaaattaagttata-taaaagacggtaaaaagacagttaggcatacgtta----
ttaaa-agttt--ttccattatttataaagaagtaaaattcgcatataga-tatataatt
taata-aaaacta-gctagctgaatctgtaaaagcttggggggaaactgggattagatac
cccattattcctagctgtaaactaaag-ttagatttaccagagtactacgaac-gtcaca
aatttaaaactcaaaggacttggcggtattttagaccatttaggggaacctgtctcataa
tcgataatccacgttatacctgacc-ttttttgttctcagtttgtatatcgttgtcgtca
ggtaacttttgagaaaccagaagttagc----taaaaat--agtaaatttaaacgtcaaa
tcaagatgcagctaacagaaaggtgaagatgggttacaatta-ttttaattataact-ac
agaa-agtcattagaa-ttagtgata-aagaaggaggacttaaaagtaaattgaattata
taagcaatttgaatacggctctgaaatgtgccagaattttaatggtcgaacagaccaacc
tttaaagacttctgcatctttgggatattctggtccaacatcgaggtcacaaaccttctt
ttcgataagaactctcaaagaagataatgctgttatccctacggtaactaatttttct-g
acc-aaaaa-ttttgggtcaa-cacctatatgtcata---tca-----ttatgaggaagc
tttgtctgttcctcagtcgccccaactaaaat-attcaaatagc-caattttta-tttaa
attaat-tactaat-------ta-attcctatagatttttttaaagctcgatagggtctt
cttgtcttttaattctattaaggcttcttcaccttaagataaaattctagctaattataa
agagacagctttattcttgtcaaaccattcatactagccttcaattataaggcaaatgat
tatgctacctttgcacggtcagggtaccgcggccgtt-taaa-attttcactgggcaggt
ccgactccctatttt---at-ttg-tttcaagacattgtatatcttatttggtatatgat
ccggcttggtaggaactgctctaagtctccttattcgagctgaattagggcagccaggtg
cattacttggtgacgaccaattatataacgttattgtaacagctcatgcttttgtcataa
ttttttttctagtaatacctataatgattggtggattcgggaattgactagttcctctaa
tattaggggctcctgatatggcatttcctcgactaaataatataagtttctgattattac
ccccttctttattacttttgctatcttcagccgcagtagaaagaggagctggaactgggt
gaacagtttatcctccattggctgggaatttagctcatgctggagggtcagtggatttag
ctattttttctttacatttagctggagcatcttctattttaggagcagtaaattttatta
ccactattattaacatacgatgaaaaggtatacagtttgaacgtctttctctatttgtat
gatcggtaaaaattactgctattcttcttcttttgtcattaccagttcttgcgggagcta
ttacaatacttttaactgatcgaaatctaaatactgctttttttgatccagcaggaggtg
gagatccaattctttatcaacatctattttggttctttggtcacc
>Terebra_subulata
caccaagaaatcgagtcata-cggacaatggttaaaagacagttaggcataattgagagg
taaag-ggtta--tttgatgaagtgcataggggtaaaatttgagtgtaat-tttatagat
ctaag-gtagctgttgaggccgaatctgtgaaatctttaagggaaactgggattaggtac
cccattatttttggatataaatagaaa-atagttttaccggagtactatgaat--ttgga
gatttaaaactcaaagaacttggcggtgttttagaccacttaggggaacctgtctcgtaa
tcgacaatccacgttgtacctgaccttcttttgttttcagtttgtataccgttgtcgtca
ggtaactttttagaatgtaaaagttggctgggtaaataa--gataatttagtacgtcaaa
tcaaggtgcagctaataggaaggggaggatgggttacagttg--tatatttacaatt-ac
ggat-agttgcatgta-agtg-gact-atgaaggcggacttaaaagtaaattgtggtata
agggtaatttgaatgaggctctgaaacgtgttagaattttaatggtcgaacagaccaacc
cttgaagacttctgcatcttcaggacattctggtccaacatcgaggtcacaaaccccttt
ttcgatatgaactctcaaaaaggataatgctgttatccctacggtaactaattccttt-a
atc-aacac-ttttggatcaa-cacctgtatgtatta---cac-----cacaaaggaagc
ttttcctgttcctcagtcgccccaaccaaaat-attc-aacagt-tcacccctt---ttc
tccacc-aataaggcttattttt-ttacccatcaaattccttcaagctcgatagggtctt
cttgtctattaatttaatcaaggctttttcacctgaaaataaaattctatcaaattataa
agagacagccatattcttgtcaaaccattcatactagccttcaattataaggcaaatgat
tatgctacctttgcacggtcagagtaccgcggccgtt-aaaa-aaattcaccgggcaggt
ccgactcccaatttt---at-aac-ctacaagacgttgtatattttatttgggatatgat
caggccttgttggtactgccttgagccttcttattcgtgctgagctggggcagcctgggg
ctttgcttggtgatgatcagctatataatgtgattgtaacagctcatgcctttgtaataa
ttttttttttagtaatgcctatgatgattggagggtttggtaattggttggtgcccttga
tgctaggagctcctgatatggcttttcctcgcctaaataacatgagtttttgattgttgc
ctcccgcattgttattgttgttgtcttcatctgcggtagaaagaggggttggaacagggt
gaacagtgtatcctccattagctggtaacttagctcatgctggtggatcagtggacttgg
ctattttttctttacatcttgcgggggcttcttctattttaggagcagtaaatttcatta
caacaattattaatatgcggtggcaaggaatgcagcttgaacgtcttcctttatttgttt
gatcggtaaaaattactgctgtcttgcttttactgtctttacccgttcttgctggtgcta
ttaccatgcttttgactgatcgaaatttaaatacagcattttttgatccggcagggggtg
gtgatcctatcttgtatcagcatttatttctgaagttta------
